# Supplementary material for: De novo transcriptome analysis of Chlorella sorokiniana: effect of glucose assimilation, and moderate light intensity
Source: Sci Rep. 2020 Oct 15;10:17331. doi: 10.1038/s41598-020-74410-4 (PMC7562877; doi:10.1038/s41598-020-74410-4)
Supplement: Supplementary file 2 — Supplementary Information 2. [file 41598_2020_74410_MOESM2_ESM.xlsx]

## Sheet: expression_rlog
Gene	NS_b	NS_c	SS_b	SS_c	Function	BIN	BIN name
g1	9.01462	8.95306	8.55829	8.41351	'(chl4|522863 : 267.0) no description available & (gnl|cdd|87484 : 205.0) no description available & (at2g25870 : 142.0) haloacid dehalogenase-like hydrolase family protein; FUNCTIONS IN: metallopeptidase activity, hydrolase activity, catalytic activity, zinc ion binding; INVOLVED IN: metabolic process; EXPRESSED IN: 24 plant structures; EXPRESSED DURING: 15 growth stages; CONTAINS InterPro DOMAI…	'35.1'	not assigned.no ontology'
g10	5.17944	5.37239	5.27302	5.24734	' no hits & (original description: no original description)'	'35.2'	'not assigned.unknown'
g1000	9.71559	9.84754	9.50036	9.43093	'(gnl|cdd|39873 : 292.0) no description available & (at1g79280 : 189.0) Encodes a 237-kDA protein with similarity to vertebrate Tpr, a long coiled-coil proteins of nuclear pore inner basket filaments. It is localized to the inner surface of the nuclear envelope and is a component of the nuclear pore-associated steps of sumoylation and mRNA export in plants. Mutations affect flowering time regulat…	'33.99'	'development.unspecified'
g10000	10.1029	10.0498	9.92113	9.92832	'(chl4|509947 : 269.0) no description available & (gnl|cdd|30950 : 242.0) no description available & (p22302|sodf_nicpl : 237.0) Superoxide dismutase [Fe], chloroplast (EC 1.15.1.1) (Fragment) - Nicotiana plumbaginifolia (Leadwort-leaved tobacco) & (at5g51100 : 205.0) Fe superoxide dismutase whose mRNA levels are increased in response to exposure to UV-B.; Fe superoxide dismutase 2 (FSD2); FUNCTI…	'21.6'	'redox.dismutases and catalases'
g10001	7.456	7.52879	7.16466	7.18882	' (original description: no original description)'	'35.2'	'not assigned.unknown'
g10003	2.30205	2.25333	2.45251	2.12179	'(gnl|cdd|37493 : 192.0) no description available & (at5g37510 : 191.0) Encodes a subunit of the 400 kDa subcomplex of the mitochondrial NADH dehydrogenase (complex I). The protein has been isolated in the male gametophyte.; embryo defective 1467 (EMB1467); FUNCTIONS IN: in 6 functions; INVOLVED IN: response to oxidative stress, photorespiration, embryo development ending in seed dormancy; LOCATE…	'9.1.2'	'mitochondrial electron transport / ATP synthesis.NADH-DH.localisation not clear'
g10004	8.86814	8.8284	8.62449	8.54962	'(chl4|522389 : 434.0) no description available & (gnl|cdd|37706 : 414.0) no description available & (gnl|cdd|31444 : 278.0) no description available & (at1g07180 : 246.0) Internal NAD(P)H dehydrogenase in mitochondria. The predicted protein sequence has high homology with other designated NAD(P)H DHs from microorganisms; the capacity for matrix NAD(P)H oxidation via the rotenone-insensitive path…	'9.2.1.2'	'mitochondrial electron transport / ATP synthesis.NADH-DH.type II.external'
g10006	9.49253	9.47798	9.28156	9.21058	'(chl4|522389 : 437.0) no description available & (gnl|cdd|37706 : 426.0) no description available & (gnl|cdd|31444 : 296.0) no description available & (at4g28220 : 249.0) NAD(P)H dehydrogenase B1 (NDB1); FUNCTIONS IN: NADH dehydrogenase activity, disulfide oxidoreductase activity; INVOLVED IN: oxidation reduction; LOCATED IN: extrinsic to mitochondrial inner membrane; EXPRESSED IN: 24 plant stru…	'9.2.1.2'	'mitochondrial electron transport / ATP synthesis.NADH-DH.type II.external'
g10008	9.5486	9.54762	9.3552	9.34297	'(chl4|522389 : 437.0) no description available & (gnl|cdd|37706 : 426.0) no description available & (gnl|cdd|31444 : 296.0) no description available & (at4g28220 : 249.0) NAD(P)H dehydrogenase B1 (NDB1); FUNCTIONS IN: NADH dehydrogenase activity, disulfide oxidoreductase activity; INVOLVED IN: oxidation reduction; LOCATED IN: extrinsic to mitochondrial inner membrane; EXPRESSED IN: 24 plant stru…	'9.2.1.2'	'mitochondrial electron transport / ATP synthesis.NADH-DH.type II.external'
g1001	9.03446	9.08544	9.69706	9.63721	'(chl4|524466 : 152.0) no description available & (at3g15660 : 145.0) glutaredoxin 4 (GRX4); FUNCTIONS IN: metal ion binding; INVOLVED IN: cell redox homeostasis; LOCATED IN: mitochondrion; EXPRESSED IN: 23 plant structures; EXPRESSED DURING: 13 growth stages; CONTAINS InterPro DOMAIN/s: Glutaredoxin (InterPro:IPR002109), Thioredoxin fold (InterPro:IPR012335), Thioredoxin-like fold (InterPro:IPR0…	'21.4'	'redox.glutaredoxins'
g10010	8.74551	8.72108	8.72943	8.49861	'(chl4|522389 : 434.0) no description available & (gnl|cdd|37706 : 414.0) no description available & (gnl|cdd|31444 : 278.0) no description available & (at1g07180 : 246.0) Internal NAD(P)H dehydrogenase in mitochondria. The predicted protein sequence has high homology with other designated NAD(P)H DHs from microorganisms; the capacity for matrix NAD(P)H oxidation via the rotenone-insensitive path…	'9.2.1.2'	'mitochondrial electron transport / ATP synthesis.NADH-DH.type II.external'
g10011	5.76457	5.79802	5.8844	5.85896	'(at3g03220 : 371.0) member of Alpha-Expansin Gene Family. Naming convention from the Expansin Working Group (Kende et al, 2004. Plant Mol Bio); expansin A13 (EXPA13); INVOLVED IN: plant-type cell wall modification involved in multidimensional cell growth, unidimensional cell growth, plant-type cell wall loosening; LOCATED IN: extracellular region; EXPRESSED IN: 23 plant structures; EXPRESSED DUR…	'10.7'	'cell wall.modification'
g10012	6.45445	6.5512	6.71847	6.3617	'(chl4|519532 : 231.0) no description available & (at5g49960 : 105.0) unknown protein; CONTAINS InterPro DOMAIN/s: Protein of unknown function DUF1012 (InterPro:IPR010420); BEST Arabidopsis thaliana protein match is: Protein of unknown function (DUF1012) (TAIR:AT5G02940.1); Has 1807 Blast hits to 1807 proteins in 277 species: Archae - 0; Bacteria - 0; Metazoa - 736; Fungi - 347; Plants - 385; Vir…	'35.2'	'not assigned.unknown'
g10013	2.05968	2.16613	2.01589	2.03419	' (original description: no original description)'	'35.2'	'not assigned.unknown'
g10014	3.76597	3.61806	3.6555	3.57018	'(chl4|519532 : 233.0) no description available & (at5g49960 : 105.0) unknown protein; CONTAINS InterPro DOMAIN/s: Protein of unknown function DUF1012 (InterPro:IPR010420); BEST Arabidopsis thaliana protein match is: Protein of unknown function (DUF1012) (TAIR:AT5G02940.1); Has 1807 Blast hits to 1807 proteins in 277 species: Archae - 0; Bacteria - 0; Metazoa - 736; Fungi - 347; Plants - 385; Vir…	'35.2'	'not assigned.unknown'
g10015	7.04687	6.86983	6.91374	6.72652	'(chl4|519532 : 240.0) no description available & (at5g49960 : 106.0) unknown protein; CONTAINS InterPro DOMAIN/s: Protein of unknown function DUF1012 (InterPro:IPR010420); BEST Arabidopsis thaliana protein match is: Protein of unknown function (DUF1012) (TAIR:AT5G02940.1); Has 1807 Blast hits to 1807 proteins in 277 species: Archae - 0; Bacteria - 0; Metazoa - 736; Fungi - 347; Plants - 385; Vir…	'35.2'	'not assigned.unknown'
g10017	4.70973	4.94032	4.85199	4.81805	' (original description: no original description)'	'35.2'	'not assigned.unknown'
g10018	5.40459	5.37295	5.19899	5.09731	' (original description: no original description)'	'35.2'	'not assigned.unknown'
g10019	6.98003	6.86432	7.12974	7.21105	'(gnl|cdd|73067 : 338.0) no description available & (gnl|cdd|37076 : 324.0) no description available & (at2g24640 : 294.0) ubiquitin-specific protease 19 (UBP19); FUNCTIONS IN: cysteine-type endopeptidase activity, ubiquitin thiolesterase activity; INVOLVED IN: ubiquitin-dependent protein catabolic process; EXPRESSED IN: 31 plant structures; EXPRESSED DURING: 15 growth stages; CONTAINS InterPro D…	'29.5.11'	'protein.degradation.ubiquitin'
g1002	10.9781	11.0257	9.25819	9.17603	'(gnl|cdd|29062 : 168.0) no description available & (gnl|cdd|35917 : 159.0) no description available & (chl4|525338 : 135.0) no description available & (ipr001932 : 132.85678) Protein phosphatase 2C-like & (at1g43900 : 108.0) Protein phosphatase 2C family protein; FUNCTIONS IN: protein serine/threonine phosphatase activity, catalytic activity; INVOLVED IN: protein amino acid dephosphorylation; LO…	'29.4'	'protein.postranslational modification'
g10020	9.81769	9.80016	7.3212	7.60763	'(gnl|cdd|36451 : 182.0) no description available & (at2g02040 : 169.0) Encodes a di- and tri-peptide transporter that recognizes a variety of different amino acid combinations. Expression of the transcripts for this gene can be detected in the embryo through in situ hybridization. This protein does not have nitrate transporter activity based on oocyte transport assays.; peptide transporter 2 (PT…	'34.3'	'transport.amino acids'
g10021	7.60062	7.73927	6.73709	6.51906	'(at4g04850 : 494.0) member of Putative potassium transporter family; K+ efflux antiporter 3 (KEA3); FUNCTIONS IN: potassium:hydrogen antiporter activity, potassium ion transmembrane transporter activity; INVOLVED IN: potassium ion transport, cation transport, metabolic process, transmembrane transport; EXPRESSED IN: 21 plant structures; EXPRESSED DURING: 13 growth stages; CONTAINS InterPro DOMAI…	'34.15'	'transport.potassium'
g10024	9.35154	9.31085	7.02591	7.29487	'(gnl|cdd|36451 : 130.0) no description available & (at3g54140 : 109.0) Encodes a di- and tri-peptide transporter that recognizes a variety of different amino acid combinations. GFP-tagged PTR1 localizes to the plasma membrane and has 8 to 11 predicted transmembrane domains. PTR1 is expressed in a number of different vascular tissues throughout the plant based on promoter:GUS expression analysis.…	'34.3'	'transport.amino acids'
g10025	7.81316	7.83325	6.83775	7.02418	'(at4g04850 : 494.0) member of Putative potassium transporter family; K+ efflux antiporter 3 (KEA3); FUNCTIONS IN: potassium:hydrogen antiporter activity, potassium ion transmembrane transporter activity; INVOLVED IN: potassium ion transport, cation transport, metabolic process, transmembrane transport; EXPRESSED IN: 21 plant structures; EXPRESSED DURING: 13 growth stages; CONTAINS InterPro DOMAI…	'34.15'	'transport.potassium'
g10026	3.78997	3.62642	2.8473	3.03653	'(gnl|cdd|36451 : 148.0) no description available & (at2g02040 : 137.0) Encodes a di- and tri-peptide transporter that recognizes a variety of different amino acid combinations. Expression of the transcripts for this gene can be detected in the embryo through in situ hybridization. This protein does not have nitrate transporter activity based on oocyte transport assays.; peptide transporter 2 (PT…	'34.3'	'transport.amino acids'
g1003	7.0976	7.25748	7.28531	7.03208	' no hits & (original description: no original description)'	'35.2'	'not assigned.unknown'
g10030	7.2845	7.21714	5.14583	5.01446	'(gnl|cdd|36451 : 187.0) no description available & (at2g02040 : 175.0) Encodes a di- and tri-peptide transporter that recognizes a variety of different amino acid combinations. Expression of the transcripts for this gene can be detected in the embryo through in situ hybridization. This protein does not have nitrate transporter activity based on oocyte transport assays.; peptide transporter 2 (PT…	'34.3'	'transport.amino acids'
g10032	6.77751	6.95906	7.3983	7.02883	' no hits & (original description: no original description)'	'35.2'	'not assigned.unknown'
g10033	8.68509	8.61798	7.77121	7.6768	' (original description: no original description)'	'35.2'	'not assigned.unknown'
g10034	8.48215	8.3615	7.42321	7.37709	'(chl4|519575 : 307.0) no description available & (at1g51440 : 98.6) Encodes a lipase that hydrolyzes phosphatidylcholine, glycolipids as well as triacylglycerols.; alpha/beta-Hydrolases superfamily protein; FUNCTIONS IN: galactolipase activity, triglyceride lipase activity, phospholipase A1 activity; INVOLVED IN: lipid metabolic process; LOCATED IN: chloroplast; EXPRESSED IN: 12 plant structures…	'11.9.2.1'	'lipid metabolism.lipid degradation.lipases.triacylglycerol lipase'
g10036	9.37629	9.3347	8.35006	8.37229	'(chl4|519575 : 308.0) no description available & (at1g51440 : 99.0) Encodes a lipase that hydrolyzes phosphatidylcholine, glycolipids as well as triacylglycerols.; alpha/beta-Hydrolases superfamily protein; FUNCTIONS IN: galactolipase activity, triglyceride lipase activity, phospholipase A1 activity; INVOLVED IN: lipid metabolic process; LOCATED IN: chloroplast; EXPRESSED IN: 12 plant structures…	'11.9.2.1'	'lipid metabolism.lipid degradation.lipases.triacylglycerol lipase'
g10038	8.38887	8.26241	7.46252	7.36009	'(chl4|519575 : 290.0) no description available & (at1g51440 : 88.6) Encodes a lipase that hydrolyzes phosphatidylcholine, glycolipids as well as triacylglycerols.; alpha/beta-Hydrolases superfamily protein; FUNCTIONS IN: galactolipase activity, triglyceride lipase activity, phospholipase A1 activity; INVOLVED IN: lipid metabolic process; LOCATED IN: chloroplast; EXPRESSED IN: 12 plant structures…	'11.9.2.1'	'lipid metabolism.lipid degradation.lipases.triacylglycerol lipase'
g1004	5.45094	5.30192	6.29434	6.0234	' no hits & (original description: no original description)'	'35.2'	'not assigned.unknown'
g10040	1.85924	1.65213	1.70545	1.62866	'(chl4|519575 : 307.0) no description available & (at1g51440 : 99.4) Encodes a lipase that hydrolyzes phosphatidylcholine, glycolipids as well as triacylglycerols.; alpha/beta-Hydrolases superfamily protein; FUNCTIONS IN: galactolipase activity, triglyceride lipase activity, phospholipase A1 activity; INVOLVED IN: lipid metabolic process; LOCATED IN: chloroplast; EXPRESSED IN: 12 plant structures…	'11.9.2.1'	'lipid metabolism.lipid degradation.lipases.triacylglycerol lipase'
g10043	4.94744	4.66658	4.4608	4.35228	'(chl4|519575 : 307.0) no description available & (at1g51440 : 99.4) Encodes a lipase that hydrolyzes phosphatidylcholine, glycolipids as well as triacylglycerols.; alpha/beta-Hydrolases superfamily protein; FUNCTIONS IN: galactolipase activity, triglyceride lipase activity, phospholipase A1 activity; INVOLVED IN: lipid metabolic process; LOCATED IN: chloroplast; EXPRESSED IN: 12 plant structures…	'11.9.2.1'	'lipid metabolism.lipid degradation.lipases.triacylglycerol lipase'
g10047	8.55567	8.54387	8.46463	8.41681	' no hits & (original description: no original description)'	'35.2'	'not assigned.unknown'
g10048	3.51371	3.53508	3.22224	3.41227	' (original description: no original description)'	'35.2'	'not assigned.unknown'
g1005	5.21398	5.53695	5.10953	4.70421	'(gnl|cdd|36000 : 405.0) no description available & (chl4|516748 : 358.0) no description available & (at4g30600 : 356.0) signal recognition particle receptor alpha subunit family protein; FUNCTIONS IN: nucleoside-triphosphatase activity, signal recognition particle binding, GTP binding, GTPase activity, nucleotide binding; INVOLVED IN: intracellular protein transport, protein targeting, SRP-depen…	'29.3.4.99'	'protein.targeting.secretory pathway.unspecified'
g10050	2.6558	2.54384	2.55352	2.54026	' (original description: no original description)'	'35.2'	'not assigned.unknown'
g10051	5.82203	5.86379	5.69155	6.06357	'(chl4|523565 : 264.0) no description available & (gnl|cdd|36286 : 244.0) no description available & (at3g61620 : 233.0) exonuclease RRP41 (RRP41); RRP41; FUNCTIONS IN: 3'-5'-exoribonuclease activity, RNA binding; INVOLVED IN: RNA processing; LOCATED IN: cellular_component unknown; EXPRESSED IN: 22 plant structures; EXPRESSED DURING: 13 growth stages; CONTAINS InterPro DOMAIN/s: Exoribonuclease, …	'28.99'	'DNA.unspecified'
g10052	3.10447	2.79247	2.61604	2.54358	' no hits & (original description: no original description)'	'35.2'	'not assigned.unknown'
g10053	6.41334	6.30692	6.06124	6.1562	'(chl4|523565 : 264.0) no description available & (gnl|cdd|36286 : 244.0) no description available & (at3g61620 : 233.0) exonuclease RRP41 (RRP41); RRP41; FUNCTIONS IN: 3'-5'-exoribonuclease activity, RNA binding; INVOLVED IN: RNA processing; LOCATED IN: cellular_component unknown; EXPRESSED IN: 22 plant structures; EXPRESSED DURING: 13 growth stages; CONTAINS InterPro DOMAIN/s: Exoribonuclease, …	'28.99'	'DNA.unspecified'
g10054	2.33653	2.17418	1.97295	2.03658	' no hits & (original description: no original description)'	'35.2'	'not assigned.unknown'
g10057	6.73125	6.81951	6.84093	6.78646	'(gnl|cdd|35885 : 315.0) no description available & (at5g63610 : 306.0) significant sequence similarity to plant and animal cyclin-dependent protein kinases, and was classified as an E-type CDK with a SPTAIRE cyclin binding motif in the kinase domain.; cyclin-dependent kinase E;1 (CDKE;1); FUNCTIONS IN: protein serine/threonine kinase activity, protein kinase activity, kinase activity, ATP bindin…	'27.3.99'	'RNA.regulation of transcription.unclassified'
g10058	1.5779	1.42939	1.48389	1.35716	'(gnl|cdd|35885 : 308.0) no description available & (at5g63610 : 301.0) significant sequence similarity to plant and animal cyclin-dependent protein kinases, and was classified as an E-type CDK with a SPTAIRE cyclin binding motif in the kinase domain.; cyclin-dependent kinase E;1 (CDKE;1); FUNCTIONS IN: protein serine/threonine kinase activity, protein kinase activity, kinase activity, ATP bindin…	'27.3.99'	'RNA.regulation of transcription.unclassified'
g1006	7.65652	7.93268	7.69642	7.54901	'(chl4|515575 : 467.0) no description available & (at2g35610 : 391.0) xyloglucanase 113 (XEG113); CONTAINS InterPro DOMAIN/s: Reticulon (InterPro:IPR003388), Nucleotide-diphospho-sugar transferase, predicted (InterPro:IPR005069); BEST Arabidopsis thaliana protein match is: Nucleotide-diphospho-sugar transferase family protein (TAIR:AT1G70630.1); Has 390 Blast hits to 386 proteins in 36 species: A…	'35.2'	'not assigned.unknown'
g10060	6.17014	6.37285	6.43594	6.32999	'(gnl|cdd|35885 : 308.0) no description available & (at5g63610 : 301.0) significant sequence similarity to plant and animal cyclin-dependent protein kinases, and was classified as an E-type CDK with a SPTAIRE cyclin binding motif in the kinase domain.; cyclin-dependent kinase E;1 (CDKE;1); FUNCTIONS IN: protein serine/threonine kinase activity, protein kinase activity, kinase activity, ATP bindin…	'27.3.99'	'RNA.regulation of transcription.unclassified'
g10067	2.20482	2.1635	2.23863	2.34157	'(gnl|cdd|35885 : 315.0) no description available & (at5g63610 : 306.0) significant sequence similarity to plant and animal cyclin-dependent protein kinases, and was classified as an E-type CDK with a SPTAIRE cyclin binding motif in the kinase domain.; cyclin-dependent kinase E;1 (CDKE;1); FUNCTIONS IN: protein serine/threonine kinase activity, protein kinase activity, kinase activity, ATP bindin…	'27.3.99'	'RNA.regulation of transcription.unclassified'
g10068	4.66356	4.60453	4.43341	4.70524	'(at4g00150 : 218.0) HAIRY MERISTEM 3 (HAM3); FUNCTIONS IN: sequence-specific DNA binding transcription factor activity; INVOLVED IN: regulation of transcription; LOCATED IN: chloroplast; EXPRESSED IN: 22 plant structures; EXPRESSED DURING: 13 growth stages; CONTAINS InterPro DOMAIN/s: Transcription factor GRAS (InterPro:IPR005202); BEST Arabidopsis thaliana protein match is: GRAS family transcri…	'33.99'	'development.unspecified'
g10069	3.27463	3.40372	3.17491	3.32196	'(at4g00150 : 200.0) HAIRY MERISTEM 3 (HAM3); FUNCTIONS IN: sequence-specific DNA binding transcription factor activity; INVOLVED IN: regulation of transcription; LOCATED IN: chloroplast; EXPRESSED IN: 22 plant structures; EXPRESSED DURING: 13 growth stages; CONTAINS InterPro DOMAIN/s: Transcription factor GRAS (InterPro:IPR005202); BEST Arabidopsis thaliana protein match is: GRAS family transcri…	'33.99'	'development.unspecified'
g1007	7.68437	7.59206	7.26405	7.40425	'(gnl|cdd|35471 : 255.0) no description available & (chl4|513374 : 152.0) no description available & (at5g61460 : 148.0) Encodes SMC6B (STRUCTURAL MAINTENANCE OF CHROMOSOMES 6B), a component of the SMC5/6 complex. SMC5/6 complex promotes sister chromatid alignment and homologous recombination after DNA damage.; hypersensitive to MMS, irradiation and MMC (MIM); FUNCTIONS IN: ATP binding; INVOLVED …	'31.2'	'cell.division'
g10070	4.31458	4.21804	4.45334	4.26357	'(at4g00150 : 229.0) HAIRY MERISTEM 3 (HAM3); FUNCTIONS IN: sequence-specific DNA binding transcription factor activity; INVOLVED IN: regulation of transcription; LOCATED IN: chloroplast; EXPRESSED IN: 22 plant structures; EXPRESSED DURING: 13 growth stages; CONTAINS InterPro DOMAIN/s: Transcription factor GRAS (InterPro:IPR005202); BEST Arabidopsis thaliana protein match is: GRAS family transcri…	'33.99'	'development.unspecified'
g10071	3.40226	3.22256	3.26388	3.19406	'(at4g00150 : 210.0) HAIRY MERISTEM 3 (HAM3); FUNCTIONS IN: sequence-specific DNA binding transcription factor activity; INVOLVED IN: regulation of transcription; LOCATED IN: chloroplast; EXPRESSED IN: 22 plant structures; EXPRESSED DURING: 13 growth stages; CONTAINS InterPro DOMAIN/s: Transcription factor GRAS (InterPro:IPR005202); BEST Arabidopsis thaliana protein match is: GRAS family transcri…	'33.99'	'development.unspecified'
g10073	4.30589	4.17338	4.399	4.31224	'(at5g65990 : 329.0) Transmembrane amino acid transporter family protein; CONTAINS InterPro DOMAIN/s: Amino acid transporter, transmembrane (InterPro:IPR013057); BEST Arabidopsis thaliana protein match is: Transmembrane amino acid transporter family protein (TAIR:AT2G42005.1); Has 1807 Blast hits to 1807 proteins in 277 species: Archae - 0; Bacteria - 0; Metazoa - 736; Fungi - 347; Plants - 385; …	'34.3'	'transport.amino acids'
g10075	4.06098	3.90115	3.95383	4.20812	'(at5g65990 : 329.0) Transmembrane amino acid transporter family protein; CONTAINS InterPro DOMAIN/s: Amino acid transporter, transmembrane (InterPro:IPR013057); BEST Arabidopsis thaliana protein match is: Transmembrane amino acid transporter family protein (TAIR:AT2G42005.1); Has 1807 Blast hits to 1807 proteins in 277 species: Archae - 0; Bacteria - 0; Metazoa - 736; Fungi - 347; Plants - 385; …	'34.3'	'transport.amino acids'
g10076	3.94595	4.18566	4.25919	4.16397	' no hits & (original description: no original description)'	'35.2'	'not assigned.unknown'
g10077	8.26037	8.36251	8.57704	8.59728	'(chl4|517574 : 406.0) no description available & (gnl|cdd|37819 : 390.0) no description available & (gnl|cdd|86558 : 375.0) no description available & (at1g72280 : 338.0) endoplasmic reticulum oxidoreductin; endoplasmic reticulum oxidoreductins 1 (ERO1); FUNCTIONS IN: FAD binding, oxidoreductase activity, acting on sulfur group of donors, disulfide as acceptor; INVOLVED IN: oxidation reduction, …	'29.3.4.1'	'protein.targeting.secretory pathway.ER'
g10078	7.39967	7.54863	8.58789	8.65411	' (original description: no original description)'	'35.2'	'not assigned.unknown'
g10079	8.93268	9.1124	9.7502	9.67781	'(gnl|cdd|37634 : 617.0) no description available & (chl4|524771 : 601.0) no description available & (at1g52980 : 503.0) GTP-binding family protein; FUNCTIONS IN: GTP binding; INVOLVED IN: biological_process unknown; LOCATED IN: intracellular; EXPRESSED IN: 23 plant structures; EXPRESSED DURING: 13 growth stages; CONTAINS InterPro DOMAIN/s: GTP1/OBG (InterPro:IPR006073), GTP-binding protein, HSR1…	'29.2.2'	'protein.synthesis.ribosome biogenesis'
g1008	4.39577	4.18036	4.66195	4.5801	' no hits & (original description: no original description)'	'35.2'	'not assigned.unknown'
g10080	7.45658	7.25454	8.16476	8.26116	'(chl4|517921 : 176.0) no description available & (gnl|cdd|36041 : 144.0) no description available & (at2g23780 : 129.0) RING/U-box superfamily protein; FUNCTIONS IN: zinc ion binding; EXPRESSED IN: 22 plant structures; EXPRESSED DURING: 14 growth stages; CONTAINS InterPro DOMAIN/s: Zinc finger, RING-type, conserved site (InterPro:IPR017907), Zinc finger, RING-type (InterPro:IPR001841), Zinc fing…	'29.5.11.4.2'	'protein.degradation.ubiquitin.E3.RING'
g10082	9.36528	9.41529	9.37722	9.32685	'(chl4|517682 : 414.0) no description available & (gnl|cdd|31662 : 391.0) no description available & (at1g51760 : 365.0) encodes a member of the six Arabidopsis IAA-amino acid conjugate hydrolase subfamily and conjugates and conjugates IAA-Ala in vitro. Gene is expressed most strongly in roots, stems, and flowers.; IAA-ALANINE RESISTANT 3 (IAR3); FUNCTIONS IN: metallopeptidase activity, IAA-Ala c…	'17.2.1'	'hormone metabolism.auxin.synthesis-degradation'
g10083	6.13187	6.00833	6.06545	5.99793	' no hits & (original description: no original description)'	'35.2'	'not assigned.unknown'
g10084	4.02264	3.82405	3.97598	4.0622	'(at2g28790 : 164.0) Pathogenesis-related thaumatin superfamily protein; CONTAINS InterPro DOMAIN/s: Thaumatin, pathogenesis-related (InterPro:IPR001938); BEST Arabidopsis thaliana protein match is: Pathogenesis-related thaumatin superfamily protein (TAIR:AT1G75800.1); Has 1542 Blast hits to 1521 proteins in 166 species: Archae - 0; Bacteria - 19; Metazoa - 54; Fungi - 86; Plants - 1377; Viruses …	'20.2'	'stress.abiotic'
g10085	7.90538	8.18639	8.13899	8.05672	'(chl4|515713 : 82.0) no description available & (at3g08840 : 80.1) D-alanine--D-alanine ligase family; FUNCTIONS IN: D-alanine-D-alanine ligase activity, catalytic activity, ATP binding; INVOLVED IN: peptidoglycan biosynthetic process; LOCATED IN: chloroplast; EXPRESSED IN: 22 plant structures; EXPRESSED DURING: 13 growth stages; CONTAINS InterPro DOMAIN/s: D-alanine--D-alanine ligase/VANA/B/C, …	'35.1'	'not assigned.no ontology'
g10086	11.1648	11.1147	10.5774	10.4852	'(chl4|519823 : 340.0) no description available & (gnl|cdd|29386 : 291.0) no description available & (q6zjj1|apx4_orysa : 206.0) Probable L-ascorbate peroxidase 4 (EC 1.11.1.11) (OsAPx04) - Oryza sativa (Rice) & (at4g35000 : 196.0) Encodes a microsomal ascorbate peroxidase APX3. Ascorbate peroxidases are enzymes that scavenge hydrogen peroxide in plant cells. Eight types of APX have been describe…	'21.2.1'	'redox.ascorbate and glutathione.ascorbate'
g10087	7.39834	7.72597	8.23522	8.22525	'(chl4|511498 : 404.0) no description available & (at5g18660 : 363.0) Encodes a protein with 3,8-divinyl protochlorophyllide a 8-vinyl reductase activity. Mutants accumulate divinyl chlorophyll rather than monovinyl chlorophyll.; PALE-GREEN AND CHLOROPHYLL B REDUCED 2 (PCB2); FUNCTIONS IN: 3,8-divinyl protochlorophyllide a 8-vinyl reductase activity; INVOLVED IN: chlorophyll biosynthetic process;…	'19.13'	'tetrapyrrole synthesis.divinyl chlorophyllide-a 8-vinyl-reductase'
g10088	4.05804	4.09702	6.8448	6.87544	' no hits & (original description: no original description)'	'35.2'	'not assigned.unknown'
g10089	7.5186	7.52126	7.15718	7.12674	' no hits & (original description: no original description)'	'35.2'	'not assigned.unknown'
g1009	5.01239	4.98636	5.27387	5.13878	'(chl4|521916 : 127.0) no description available & (at5g17660 : 117.0) tRNA (guanine-N-7) methyltransferase; FUNCTIONS IN: tRNA (guanine-N7-)-methyltransferase activity; INVOLVED IN: tRNA modification; LOCATED IN: chloroplast; EXPRESSED IN: 21 plant structures; EXPRESSED DURING: 13 growth stages; CONTAINS InterPro DOMAIN/s: tRNA (guanine-N-7) methyltransferase (InterPro:IPR003358); BEST Arabidopsi…	'35.2'	'not assigned.unknown'
g10090	11.9249	11.8126	11.8484	11.877	'(gnl|cdd|35628 : 227.0) no description available & (p19950|rs141_maize : 220.0) 40S ribosomal protein S14 (Clone MCH1) - Zea mays (Maize) & (at3g52580 : 218.0) Ribosomal protein S11 family protein; CONTAINS InterPro DOMAIN/s: Ribosomal protein S11 (InterPro:IPR001971), Ribosomal S11, conserved site (InterPro:IPR018102); BEST Arabidopsis thaliana protein match is: Ribosomal protein S11 family pro…	'29.2.1.2.1.14'	'protein.synthesis.ribosomal protein.eukaryotic.40S subunit.S14'
g10091	6.11518	6.33692	6.44201	6.5138	'(gnl|cdd|38130 : 270.0) no description available & (at4g21520 : 246.0) Transducin/WD40 repeat-like superfamily protein; CONTAINS InterPro DOMAIN/s: WD40 repeat-like-containing domain (InterPro:IPR011046), WD40-repeat-containing domain (InterPro:IPR017986), WD40 repeat (InterPro:IPR001680), WD40/YVTN repeat-like-containing domain (InterPro:IPR015943), WD40 repeat, subgroup (InterPro:IPR019781); B…	'30.5'	'signalling.G-proteins'
g10092	7.18811	7.61157	7.38295	7.35837	' (original description: no original description)'	'35.2'	'not assigned.unknown'
g10093	6.8613	6.96697	6.53641	6.68399	' (original description: no original description)'	'35.2'	'not assigned.unknown'
g10094	7.14092	6.99721	7.46814	7.58357	' no hits & (original description: no original description)'	'35.2'	'not assigned.unknown'
g10095	7.08776	7.078	8.93682	8.84951	'(gnl|cdd|37936 : 398.0) no description available & (chl4|518605 : 355.0) no description available & (at5g56090 : 322.0) Encodes a homolog of COX15. Microarray analysis show a 3.2 fold increase in transcription after treatment with rotenone, an electron transport chain inhibitor.; cytochrome c oxidase 15 (COX15); FUNCTIONS IN: molecular_function unknown; INVOLVED IN: protein complex assembly; LOC…	'29.1'	'protein.aa activation'
g10096	10.9223	11.1577	10.305	10.2491	' (original description: no original description)'	'35.2'	'not assigned.unknown'
g10097	6.5166	6.82263	8.31033	8.3626	'(gnl|cdd|36435 : 194.0) no description available & (gnl|cdd|87425 : 136.0) no description available & (chl4|520892 : 95.9) no description available & (at4g33790 : 85.9) Encodes an alcohol-forming fatty acyl-CoA reductase, involved in cuticular wax biosynthesis. Lines carrying recessive mutations are deficient in primary alcohol and have glossy stem surfaces.; ECERIFERUM 4 (CER4); FUNCTIONS IN: o…	'11.9.4.13'	'lipid metabolism.lipid degradation.beta-oxidation.acyl CoA reductase'
g10098	7.21652	7.30192	8.22978	8.14489	'(chl4|523202 : 465.0) no description available & (at5g57030 : 313.0) Lutein-deficient 2 (LUT2) required for lutein biosynthesis, member of the xanthophyll class of carotenoids. Encodes lycopene epsilon cyclase; LUTEIN DEFICIENT 2 (LUT2); CONTAINS InterPro DOMAIN/s: Lycopene beta/epsilon cyclase (InterPro:IPR008671), Lycopene cyclase, beta/epsilon (InterPro:IPR010108); BEST Arabidopsis thaliana p…	'16.1.4.4'	'secondary metabolism.isoprenoids.carotenoids.lycopene epsilon cyclase'
g10099	7.2045	7.32495	8.03699	7.8631	' no hits & (original description: no original description)'	'35.2'	'not assigned.unknown'
g101	5.5883	5.30803	5.84875	5.66006	' (original description: no original description)'	'35.2'	'not assigned.unknown'
g1010	8.14341	8.33297	8.15999	8.12184	'(at1g67140 : 170.0) SWEETIE (SWEETIE); FUNCTIONS IN: binding; INVOLVED IN: trehalose metabolic process, carbohydrate metabolic process, starch metabolic process; LOCATED IN: cytosol; EXPRESSED IN: 25 plant structures; EXPRESSED DURING: 13 growth stages; CONTAINS InterPro DOMAIN/s: Armadillo-type fold (InterPro:IPR016024). & (gnl|cdd|37033 : 134.0) no description available & (chl4|516751 : 107.0)…	'35.2'	'not assigned.unknown'
g10100	9.14883	9.0187	9.73025	9.85923	'(chl4|513099 : 270.0) no description available & (gnl|cdd|35413 : 196.0) no description available & (gnl|cdd|87344 : 186.0) no description available & (p93194|rpk1_iponi : 145.0) Receptor-like protein kinase precursor (EC 2.7.11.1) - Ipomoea nil (Japanese morning glory) (Pharbitis nil) & (at4g20140 : 144.0) Encodes GASSHO1 (GSO1), a putative leucine-rich repeat transmembrane-type receptor kinase…	'29.4'	'protein.postranslational modification'
g10101	6.34266	6.56896	6.76825	6.28025	' no hits & (original description: no original description)'	'35.2'	'not assigned.unknown'
g10102	4.80088	4.57059	5.13451	4.97164	' no hits & (original description: no original description)'	'35.2'	'not assigned.unknown'
g10103	2.84281	2.91882	2.78686	2.93183	' no hits & (original description: no original description)'	'35.2'	'not assigned.unknown'
g10104	11.2303	11.205	10.9352	10.7985	' no hits & (original description: no original description)'	'35.2'	'not assigned.unknown'
g10105	7.85568	7.68387	8.26722	8.25594	'(chl4|517063 : 241.0) no description available & (gnl|cdd|35691 : 161.0) no description available & (at1g03310 : 148.0) Encodes a protein with strong similarity to isoamylase (EC:3.2.1.68) however lacks critical residues known to be important for activity. Appears to co localize with ISA1 in the chloroplast isoamylase complex. Mutations in this gene cause the loss of detectable isoamylase activi…	'2.1.2.4'	major CHO metabolism.synthesis.starch.debranching'
g10106	8.71987	8.71846	8.89875	8.85119	'(chl4|512830 : 283.0) no description available & (q75v57|sapk9_orysa : 239.0) Serine/threonine-protein kinase SAPK9 (EC 2.7.11.1) (Osmotic stress/abscisic acid-activated protein kinase 9) - Oryza sativa (Rice) & (gnl|cdd|35803 : 232.0) no description available & (at4g33950 : 226.0) Encodes calcium-independent ABA-activated protein kinase, a member of SNF1-related protein kinases (SnRK2) whose ac…	'29.4'	'protein.postranslational modification'
g10107	6.57693	6.59271	7.10772	6.85676	'(chl4|510325 : 439.0) no description available & (gnl|cdd|37992 : 399.0) no description available & (at1g63780 : 368.0) Small nucleolar ribonucleoprotein protein involved in ribosomal RNA processing. Located in nucleolus and cajal bodies.; IMP4; CONTAINS InterPro DOMAIN/s: Brix domain (InterPro:IPR007109); BEST Arabidopsis thaliana protein match is: Ribosomal RNA processing Brix domain protein (…	'29.2.2.50'	'protein.synthesis.ribosome biogenesis.BRIX'
g10108	6.89768	6.744	7.54721	7.55557	' no hits & (original description: no original description)'	'35.2'	'not assigned.unknown'
g1011	5.75557	5.50275	5.6081	5.32836	'(chl4|515081 : 254.0) no description available & (at3g02660 : 211.0) EMBRYO DEFECTIVE 2768 (emb2768); FUNCTIONS IN: RNA binding, tyrosine-tRNA ligase activity, aminoacyl-tRNA ligase activity, nucleotide binding, ATP binding; INVOLVED IN: tRNA aminoacylation for protein translation, embryo development ending in seed dormancy; LOCATED IN: mitochondrion, chloroplast; EXPRESSED IN: 23 plant structur…	'29.1.1'	'protein.aa activation.tyrosine-tRNA ligase'
g10110	8.24547	8.32284	7.9753	7.7751	'(at3g50880 : 175.0) DNA glycosylase superfamily protein; FUNCTIONS IN: catalytic activity; INVOLVED IN: DNA repair, base-excision repair; LOCATED IN: chloroplast; EXPRESSED IN: 23 plant structures; EXPRESSED DURING: 13 growth stages; CONTAINS InterPro DOMAIN/s: DNA glycosylase (InterPro:IPR011257), HhH-GPD domain (InterPro:IPR003265); BEST Arabidopsis thaliana protein match is: DNA glycosylase s…	'28.2'	'DNA.repair'
g10111	3.59113	3.45131	3.70493	3.63489	'(at1g71350 : 83.6) eukaryotic translation initiation factor SUI1 family protein; FUNCTIONS IN: RNA binding, translation initiation factor activity; INVOLVED IN: translational initiation; EXPRESSED IN: 24 plant structures; EXPRESSED DURING: 15 growth stages; CONTAINS InterPro DOMAIN/s: Pseudouridine synthase/archaeosine transglycosylase-like (InterPro:IPR015947), Translation initiation factor SUI…	'29.2.3'	'protein.synthesis.initiation'
g10112	8.10559	8.01351	8.20788	8.14464	' no hits & (original description: no original description)'	'35.2'	'not assigned.unknown'
g10114	7.68023	7.80468	8.82145	8.60419	' no hits & (original description: no original description)'	'35.2'	'not assigned.unknown'
g10115	7.68168	7.49738	7.19549	7.07418	'(at5g55580 : 122.0) Mitochondrial transcription termination factor family protein; CONTAINS InterPro DOMAIN/s: Mitochodrial transcription termination factor-related (InterPro:IPR003690); BEST Arabidopsis thaliana protein match is: Mitochondrial transcription termination factor family protein (TAIR:AT1G78930.1); Has 1807 Blast hits to 1807 proteins in 277 species: Archae - 0; Bacteria - 0; Metazo…	'27.3.99'	'RNA.regulation of transcription.unclassified'
g10116	7.11549	6.99336	6.97009	6.71625	'(chl4|523842 : 478.0) no description available & (gnl|cdd|37847 : 419.0) no description available & (at5g06160 : 410.0) Encodes a protein with similarity to pre-mRNA splicing factor SF3a60 that is involved in gametic cell fate determination. Loss of function results in the ectopic expression of egg cell makers suggesting a role in restriction of gametic cell fate. Expressed strongly in gametophy…	'27.1.1'	'RNA.processing.splicing'
g10117	7.62876	7.73218	7.54021	7.32457	'(gnl|cdd|37143 : 153.0) no description available & (at1g73960 : 81.3) TBP-associated factor 2 (TAF2); FUNCTIONS IN: metallopeptidase activity, zinc ion binding; LOCATED IN: cellular_component unknown; EXPRESSED IN: 25 plant structures; EXPRESSED DURING: 15 growth stages; CONTAINS InterPro DOMAIN/s: Peptidase M1, membrane alanine aminopeptidase, N-terminal (InterPro:IPR014782); Has 35333 Blast hi…	'35.1'	'not assigned.no ontology'
g10118	7.19417	7.16635	7.08853	7.10772	'(gnl|cdd|37781 : 147.0) no description available & (at5g14170 : 126.0) CHC1 is predicted to encode a protein that belongs to the chromodomain remodeling complex. Two RNAi knock-down lines have a dwarf phenotype and reduced rates of Agrobacterium-mediated transformation. The low rate of root-mediated transformation rate may result from altered root morphology or reduced root growth rates.; CHC1; …	'27.3.44'	'RNA.regulation of transcription.Chromatin Remodeling Factors'
g10119	8.6435	8.67265	7.56052	7.54389	' no hits & (original description: no original description)'	'35.2'	'not assigned.unknown'
g1012	5.11643	5.30273	5.57029	5.78255	' no hits & (original description: no original description)'	'35.2'	'not assigned.unknown'
g10120	7.30262	7.16077	7.11847	6.83755	'(at5g40200 : 210.0) Encodes a putative DegP protease.; DegP protease 9 (DegP9); FUNCTIONS IN: serine-type peptidase activity, catalytic activity, serine-type endopeptidase activity; INVOLVED IN: proteolysis; LOCATED IN: nucleolus, chloroplast; EXPRESSED IN: 24 plant structures; EXPRESSED DURING: 15 growth stages; CONTAINS InterPro DOMAIN/s: Serine/cysteine peptidase, trypsin-like (InterPro:IPR00…	'29.5.5'	'protein.degradation.serine protease'
g10121	5.85226	5.7614	6.87928	6.84348	' no hits & (original description: no original description)'	'35.2'	'not assigned.unknown'
g10122	10.05	10.0165	10.1257	10.1068	' no hits & (original description: no original description)'	'35.2'	'not assigned.unknown'
g10123	8.77917	9.04068	10.012	9.89653	'(gnl|cdd|81651 : 151.0) no description available & (chl4|515215 : 142.0) no description available & (p31165|rk15_pea : 126.0) 50S ribosomal protein L15, chloroplast precursor (CL15) (Fragment) - Pisum sativum (Garden pea) & (at3g25920 : 125.0) encodes a plastid ribosomal protein CL15, a constituent of the large subunit of the ribosomal complex; ribosomal protein L15 (RPL15); FUNCTIONS IN: struct…	'29.2.1.1.1.2.15'	'protein.synthesis.ribosomal protein.prokaryotic.chloroplast.50S subunit.L15'
g10124	10.2335	10.3419	10.6679	10.6155	'(gnl|cdd|38076 : 309.0) no description available & (chl4|509914 : 262.0) no description available & (at2g20360 : 253.0) NAD(P)-binding Rossmann-fold superfamily protein; FUNCTIONS IN: coenzyme binding, binding, catalytic activity; INVOLVED IN: response to salt stress; LOCATED IN: mitochondrion, respiratory chain complex I, membrane; EXPRESSED IN: 27 plant structures; EXPRESSED DURING: 16 growth …	'9.1.2'	'mitochondrial electron transport / ATP synthesis.NADH-DH.localisation not clear'
g10125	7.23772	7.53428	7.4851	7.42831	'(gnl|cdd|80686 : 468.0) no description available & (chl4|523813 : 405.0) no description available & (at3g13490 : 393.0) Encodes a dual targeted lysyl-tRNA ligase that is found both in the mitochondrion and the chloroplast. Plants mutated in this gene exhibit an ovule abortion phenotype.; OVULE ABORTION 5 (OVA5); FUNCTIONS IN: aminoacyl-tRNA ligase activity, nucleotide binding, ATP binding, nucle…	'29.1.6'	'protein.aa activation.lysine-tRNA ligase'
g10126	4.74945	5.11821	4.94785	5.17105	'(chl4|520686 : 216.0) no description available & (at5g11230 : 199.0) Nucleotide-sugar transporter family protein; FUNCTIONS IN: organic anion transmembrane transporter activity; LOCATED IN: endomembrane system, membrane; EXPRESSED IN: 22 plant structures; EXPRESSED DURING: 13 growth stages; CONTAINS InterPro DOMAIN/s: Protein of unknown function DUF6, transmembrane (InterPro:IPR000620), Protein …	'34.8'	'transport.metabolite transporters at the envelope membrane'
g10127	8.54696	8.63544	8.29831	8.29468	' (original description: no original description)'	'35.2'	'not assigned.unknown'
g10128	3.19889	3.30822	2.96395	2.76718	' (original description: no original description)'	'35.2'	'not assigned.unknown'
g10129	8.6293	8.69868	8.33862	8.32799	' (original description: no original description)'	'35.2'	'not assigned.unknown'
g1013	6.13335	6.46431	5.89318	5.72539	' no hits & (original description: no original description)'	'35.2'	'not assigned.unknown'
g10131	9.49462	9.88422	8.75564	8.83759	' no hits & (original description: no original description)'	'35.2'	'not assigned.unknown'
g10132	6.51299	6.78717	7.12469	6.76838	'(chl4|522559 : 233.0) no description available & (at5g25760 : 206.0) mutant displays sucrose-dependent seedling development and reduced lateral root production. PEX4 interacts with PEX22 in a yeast two-hybrid. Necessary for peroxisome biogenesis. The PEX4 and PEX22 pair may be important during the remodeling of peroxisome matrix contents as glyoxysomes transition to leaf peroxisomes.; peroxin4 (…	'29.5.11.3'	'protein.degradation.ubiquitin.E2'
g10135	5.10399	4.22929	4.76831	4.86903	'(gnl|cdd|35288 : 94.9) no description available & (q8gu90|pdr3_orysa : 85.1) Pleiotropic drug resistance protein 3 - Oryza sativa (Rice) & (at1g15520 : 84.7) ABC transporter family involved in ABA transport and resistance to lead. Localizes to plasma membrane. Upregulated by lead. Expressed in leaves, flowers, stomata and roots.; pleiotropic drug resistance 12 (PDR12); CONTAINS InterPro DOMAIN/s…	'34.16'	'transport.ABC transporters and multidrug resistance systems'
g10136	3.6243	4.02076	3.94448	3.91394	' (original description: no original description)'	'35.2'	'not assigned.unknown'
g10137	4.16209	4.15001	4.10733	4.35779	' (original description: no original description)'	'35.2'	'not assigned.unknown'
g10138	9.027	8.42756	8.33491	8.87886	'(at5g20250 : 902.0) encodes a member of glycosyl hydrolase family 36. Expression is induced within 3 hours of dark treatment, in senescing leaves and treatment with exogenous photosynthesis inhibitor. Induction of gene expression was suppressed in excised leaves supplied with sugar. The authors suggest that the gene's expression pattern is responding to the level of sugar in the cell.; DARK INDU…	'3.1.2.2'	'minor CHO metabolism.raffinose family.raffinose synthases.putative'
g1014	2.91613	2.90857	3.12246	3.1953	' no hits & (original description: no original description)'	'35.2'	'not assigned.unknown'
g10141	5.68316	5.31389	5.14833	5.75274	' (original description: no original description)'	'35.2'	'not assigned.unknown'
g10142	5.60535	5.92876	5.24528	5.81606	'(p28551|tbb3_soybn : 292.0) Tubulin beta chain (Beta tubulin) (Fragment) - Glycine max (Soybean) & (at1g20010 : 279.0) beta tubulin; tubulin beta-5 chain (TUB5); FUNCTIONS IN: structural constituent of cytoskeleton; INVOLVED IN: microtubule-based process; LOCATED IN: tubulin complex, cell wall, plasma membrane, chloroplast, membrane; EXPRESSED IN: 24 plant structures; EXPRESSED DURING: 13 growth…	'31.1.1.2'	'cell.organisation.cytoskeleton.mikrotubuli'
g10143	6.28244	5.83093	6.04601	6.12671	'(q9zrb2|tbb1_wheat : 117.0) Tubulin beta-1 chain (Beta-1 tubulin) - Triticum aestivum (Wheat) & (at2g29550 : 115.0) Encodes a beta-tubulin that is expressed in leaves, roots and flowers.; tubulin beta-7 chain (TUB7); FUNCTIONS IN: structural constituent of cytoskeleton; INVOLVED IN: response to cadmium ion, microtubule-based process, response to salt stress; LOCATED IN: tubulin complex, cell wal…	'31.1.1.2'	'cell.organisation.cytoskeleton.mikrotubuli'
g10144	5.0821	4.55296	4.66004	4.73506	'(p46265|tbb5_orysa : 264.0) Tubulin beta-5 chain (Beta-5 tubulin) - Oryza sativa (Rice) & (at1g75780 : 260.0) beta tubulin gene downregulated by phytochrome A (phyA)-mediated far-red light high-irradiance and the phytochrome B (phyB)-mediated red light high-irradiance responses; tubulin beta-1 chain (TUB1); FUNCTIONS IN: structural molecule activity, GTP binding, GTPase activity; INVOLVED IN: re…	'31.1.1.2'	'cell.organisation.cytoskeleton.mikrotubuli'
g10145	5.28016	5.01806	4.60278	5.07079	'(q9zrb2|tbb1_wheat : 117.0) Tubulin beta-1 chain (Beta-1 tubulin) - Triticum aestivum (Wheat) & (at2g29550 : 115.0) Encodes a beta-tubulin that is expressed in leaves, roots and flowers.; tubulin beta-7 chain (TUB7); FUNCTIONS IN: structural constituent of cytoskeleton; INVOLVED IN: response to cadmium ion, microtubule-based process, response to salt stress; LOCATED IN: tubulin complex, cell wal…	'31.1.1.2'	'cell.organisation.cytoskeleton.mikrotubuli'
g10146	5.25945	4.46243	4.67892	4.80453	'(q9zrb2|tbb1_wheat : 166.0) Tubulin beta-1 chain (Beta-1 tubulin) - Triticum aestivum (Wheat) & (at5g12250 : 165.0) Encodes a beta-tubulin. Expression of TUB6 has been shown to decrease in response to cold treatment.; beta-6 tubulin (TUB6); FUNCTIONS IN: structural constituent of cytoskeleton; INVOLVED IN: microtubule-based process, response to salt stress, response to cold; LOCATED IN: microtub…	'31.1.1.2'	'cell.organisation.cytoskeleton.mikrotubuli'
g10147	4.25151	4.11611	3.82037	3.90717	'(gnl|cdd|36492 : 135.0) no description available & (at3g13772 : 131.0) Encodes an Arabidopsis Transmembrane nine (TMN) protein. Transmembrane nine (TM9) proteins are localized in the secretory pathway of eukaryotic cells and are involved in cell adhesion and phagocytosis. Overexpression of this protein in yeast alters copper and zinc homeostasis.; transmembrane nine 7 (TMN7); INVOLVED IN: cellul…	'28.99'	'DNA.unspecified'
g10148	3.77944	4.06909	3.93519	4.02092	'(gnl|cdd|36492 : 134.0) no description available & (at3g13772 : 133.0) Encodes an Arabidopsis Transmembrane nine (TMN) protein. Transmembrane nine (TM9) proteins are localized in the secretory pathway of eukaryotic cells and are involved in cell adhesion and phagocytosis. Overexpression of this protein in yeast alters copper and zinc homeostasis.; transmembrane nine 7 (TMN7); INVOLVED IN: cellul…	'28.99'	'DNA.unspecified'
g10149	4.51264	4.29935	4.05817	4.46466	'(at1g60500 : 127.0) Dynamin related protein 4C (DRP4C); FUNCTIONS IN: GTP binding, GTPase activity; INVOLVED IN: biological_process unknown; LOCATED IN: cellular_component unknown; EXPRESSED IN: egg cell; CONTAINS InterPro DOMAIN/s: Dynamin GTPase effector (InterPro:IPR003130), Dynamin, GTPase domain (InterPro:IPR001401), GTPase effector domain, GED (InterPro:IPR020850), Dynamin central region (…	'26.17'	'misc.dynamin'
g1015	5.50094	5.32528	5.74728	5.72982	' (original description: no original description)'	'35.2'	'not assigned.unknown'
g10150	3.04603	2.82753	2.8711	2.97929	'(at1g60500 : 128.0) Dynamin related protein 4C (DRP4C); FUNCTIONS IN: GTP binding, GTPase activity; INVOLVED IN: biological_process unknown; LOCATED IN: cellular_component unknown; EXPRESSED IN: egg cell; CONTAINS InterPro DOMAIN/s: Dynamin GTPase effector (InterPro:IPR003130), Dynamin, GTPase domain (InterPro:IPR001401), GTPase effector domain, GED (InterPro:IPR020850), Dynamin central region (…	'26.17'	'misc.dynamin'
g10151	3.32743	3.04177	3.21101	3.60564	'(at1g60500 : 136.0) Dynamin related protein 4C (DRP4C); FUNCTIONS IN: GTP binding, GTPase activity; INVOLVED IN: biological_process unknown; LOCATED IN: cellular_component unknown; EXPRESSED IN: egg cell; CONTAINS InterPro DOMAIN/s: Dynamin GTPase effector (InterPro:IPR003130), Dynamin, GTPase domain (InterPro:IPR001401), GTPase effector domain, GED (InterPro:IPR020850), Dynamin central region (…	'26.17'	'misc.dynamin'
g10153	7.3575	6.83426	6.52145	7.02719	'(at1g60500 : 659.0) Dynamin related protein 4C (DRP4C); FUNCTIONS IN: GTP binding, GTPase activity; INVOLVED IN: biological_process unknown; LOCATED IN: cellular_component unknown; EXPRESSED IN: egg cell; CONTAINS InterPro DOMAIN/s: Dynamin GTPase effector (InterPro:IPR003130), Dynamin, GTPase domain (InterPro:IPR001401), GTPase effector domain, GED (InterPro:IPR020850), Dynamin central region (…	'26.17'	'misc.dynamin'
g10154	5.87588	5.31038	5.27247	5.68541	'(at1g60500 : 615.0) Dynamin related protein 4C (DRP4C); FUNCTIONS IN: GTP binding, GTPase activity; INVOLVED IN: biological_process unknown; LOCATED IN: cellular_component unknown; EXPRESSED IN: egg cell; CONTAINS InterPro DOMAIN/s: Dynamin GTPase effector (InterPro:IPR003130), Dynamin, GTPase domain (InterPro:IPR001401), GTPase effector domain, GED (InterPro:IPR020850), Dynamin central region (…	'26.17'	'misc.dynamin'
g10155	2.95033	2.57157	2.51187	2.94392	'(at1g60500 : 139.0) Dynamin related protein 4C (DRP4C); FUNCTIONS IN: GTP binding, GTPase activity; INVOLVED IN: biological_process unknown; LOCATED IN: cellular_component unknown; EXPRESSED IN: egg cell; CONTAINS InterPro DOMAIN/s: Dynamin GTPase effector (InterPro:IPR003130), Dynamin, GTPase domain (InterPro:IPR001401), GTPase effector domain, GED (InterPro:IPR020850), Dynamin central region (…	'26.17'	'misc.dynamin'
g10156	2.53723	2.32594	2.43834	2.42469	'(at1g60500 : 132.0) Dynamin related protein 4C (DRP4C); FUNCTIONS IN: GTP binding, GTPase activity; INVOLVED IN: biological_process unknown; LOCATED IN: cellular_component unknown; EXPRESSED IN: egg cell; CONTAINS InterPro DOMAIN/s: Dynamin GTPase effector (InterPro:IPR003130), Dynamin, GTPase domain (InterPro:IPR001401), GTPase effector domain, GED (InterPro:IPR020850), Dynamin central region (…	'26.17'	'misc.dynamin'
g10158	1.87677	1.72785	1.73718	1.84011	'(at1g60500 : 89.4) Dynamin related protein 4C (DRP4C); FUNCTIONS IN: GTP binding, GTPase activity; INVOLVED IN: biological_process unknown; LOCATED IN: cellular_component unknown; EXPRESSED IN: egg cell; CONTAINS InterPro DOMAIN/s: Dynamin GTPase effector (InterPro:IPR003130), Dynamin, GTPase domain (InterPro:IPR001401), GTPase effector domain, GED (InterPro:IPR020850), Dynamin central region (I…	'26.17'	'misc.dynamin'
g10160	5.98585	5.83832	5.49988	5.799	'(at1g60500 : 622.0) Dynamin related protein 4C (DRP4C); FUNCTIONS IN: GTP binding, GTPase activity; INVOLVED IN: biological_process unknown; LOCATED IN: cellular_component unknown; EXPRESSED IN: egg cell; CONTAINS InterPro DOMAIN/s: Dynamin GTPase effector (InterPro:IPR003130), Dynamin, GTPase domain (InterPro:IPR001401), GTPase effector domain, GED (InterPro:IPR020850), Dynamin central region (…	'26.17'	'misc.dynamin'
g10161	1.85719	1.76651	1.89635	1.83488	'(at1g60500 : 129.0) Dynamin related protein 4C (DRP4C); FUNCTIONS IN: GTP binding, GTPase activity; INVOLVED IN: biological_process unknown; LOCATED IN: cellular_component unknown; EXPRESSED IN: egg cell; CONTAINS InterPro DOMAIN/s: Dynamin GTPase effector (InterPro:IPR003130), Dynamin, GTPase domain (InterPro:IPR001401), GTPase effector domain, GED (InterPro:IPR020850), Dynamin central region (…	'26.17'	'misc.dynamin'
g10162	2.44025	2.05248	2.07006	2.43344	'(at1g60500 : 134.0) Dynamin related protein 4C (DRP4C); FUNCTIONS IN: GTP binding, GTPase activity; INVOLVED IN: biological_process unknown; LOCATED IN: cellular_component unknown; EXPRESSED IN: egg cell; CONTAINS InterPro DOMAIN/s: Dynamin GTPase effector (InterPro:IPR003130), Dynamin, GTPase domain (InterPro:IPR001401), GTPase effector domain, GED (InterPro:IPR020850), Dynamin central region (…	'26.17'	'misc.dynamin'
g10165	6.86362	6.66483	7.12527	6.9646	' no hits & (original description: no original description)'	'35.2'	'not assigned.unknown'
g10167	6.9365	6.92541	7.32089	7.17516	' no hits & (original description: no original description)'	'35.2'	'not assigned.unknown'
g10168	4.0462	4.30236	4.30999	4.2431	' no hits & (original description: no original description)'	'35.2'	'not assigned.unknown'
g10169	4.13086	4.04928	4.44104	4.23688	' no hits & (original description: no original description)'	'35.2'	'not assigned.unknown'
g1017	7.8394	7.70839	7.50868	7.41282	'(chl4|523605 : 254.0) no description available & (gnl|cdd|39732 : 166.0) no description available & (at1g55680 : 89.7) Transducin/WD40 repeat-like superfamily protein; CONTAINS InterPro DOMAIN/s: WD40 repeat-like-containing domain (InterPro:IPR011046), WD40 repeat 2 (InterPro:IPR019782), WD40-repeat-containing domain (InterPro:IPR017986), WD40 repeat (InterPro:IPR001680), WD40/YVTN repeat-like-c…	'33.99'	'development.unspecified'
g10171	5.03722	4.89299	4.97763	5.16045	'(at5g39830 : 251.0) Encodes DEG8. Forms a hexamer with DEG5 in the thylakoid lumen. Involved in the cleavage of photodamaged D2 protein of photosystem II (PSII). Recombinant DEG8 is proteolytically active toward both a model substrate (beta-casein) and photodamaged D1 protein of photosystem II.; DEG8; FUNCTIONS IN: serine-type peptidase activity, peptidase activity; INVOLVED IN: photosystem II r…	'29.5.5'	'protein.degradation.serine protease'
g10173	5.79436	5.76068	5.61595	5.68097	'(at5g39830 : 317.0) Encodes DEG8. Forms a hexamer with DEG5 in the thylakoid lumen. Involved in the cleavage of photodamaged D2 protein of photosystem II (PSII). Recombinant DEG8 is proteolytically active toward both a model substrate (beta-casein) and photodamaged D1 protein of photosystem II.; DEG8; FUNCTIONS IN: serine-type peptidase activity, peptidase activity; INVOLVED IN: photosystem II r…	'29.5.5'	'protein.degradation.serine protease'
g10174	4.03306	4.05193	3.79541	3.81287	'(at5g39830 : 317.0) Encodes DEG8. Forms a hexamer with DEG5 in the thylakoid lumen. Involved in the cleavage of photodamaged D2 protein of photosystem II (PSII). Recombinant DEG8 is proteolytically active toward both a model substrate (beta-casein) and photodamaged D1 protein of photosystem II.; DEG8; FUNCTIONS IN: serine-type peptidase activity, peptidase activity; INVOLVED IN: photosystem II r…	'29.5.5'	'protein.degradation.serine protease'
g10176	7.68062	7.55161	6.82755	6.77144	'(chl4|510877 : 127.0) no description available & (at4g10300 : 120.0) RmlC-like cupins superfamily protein; FUNCTIONS IN: molecular_function unknown; LOCATED IN: chloroplast; EXPRESSED IN: 22 plant structures; EXPRESSED DURING: 14 growth stages; CONTAINS InterPro DOMAIN/s: Cupin, RmlC-type (InterPro:IPR011051), Protein of unknown function DUF861, cupin-3 (InterPro:IPR008579), RmlC-like jelly roll…	'35.2'	'not assigned.unknown'
g10177	10.3531	9.77034	9.69256	10.1571	'(p33126|hsp81_orysa : 1053.0) Heat shock protein 81-1 (HSP81-1) (Heat shock protein 82) - Oryza sativa (Rice) & (at5g56030 : 1035.0) A member of heat shock protein 90 (HSP90) gene family. Expressed in all tissues and abundant in root apical meristem, pollen and tapetum. Expression is NOT heat-induced but induced by IAA and NaCl. Interacts with HsfA1d in the cytosol and the nucleus and negatively…	'20.2.1'	'stress.abiotic.heat'
g10178	7.65134	7.21152	7.05446	7.36959	'(p33126|hsp81_orysa : 138.0) Heat shock protein 81-1 (HSP81-1) (Heat shock protein 82) - Oryza sativa (Rice) & (at5g56030 : 131.0) A member of heat shock protein 90 (HSP90) gene family. Expressed in all tissues and abundant in root apical meristem, pollen and tapetum. Expression is NOT heat-induced but induced by IAA and NaCl. Interacts with HsfA1d in the cytosol and the nucleus and negatively r…	'20.2.1'	'stress.abiotic.heat'
g1018	5.21923	5.47606	5.25435	4.93293	' (original description: no original description)'	'35.2'	'not assigned.unknown'
g10181	4.27412	4.26991	3.53956	4.36453	'(q42699|mete_catro : 234.0) 5-methyltetrahydropteroyltriglutamate--homocysteine methyltransferase (EC 2.1.1.14) (Vitamin-B12-independent methionine synthase isozyme) (Cobalamin-independent methionine synthase isozyme) - Catharanthus roseus (Rosy periwinkle) (Madag & (at5g17920 : 229.0) Encodes a cytosolic cobalamin-independent methionine synthase, involved in methionine regeneration via the acti…	'13.1.3.4'	amino acid metabolism.synthesis.aspartate family.methionine'
g10182	3.10705	2.88516	2.92827	3.1098	'(q42699|mete_catro : 234.0) 5-methyltetrahydropteroyltriglutamate--homocysteine methyltransferase (EC 2.1.1.14) (Vitamin-B12-independent methionine synthase isozyme) (Cobalamin-independent methionine synthase isozyme) - Catharanthus roseus (Rosy periwinkle) (Madag & (at5g17920 : 229.0) Encodes a cytosolic cobalamin-independent methionine synthase, involved in methionine regeneration via the acti…	'13.1.3.4'	'amino acid metabolism.synthesis.aspartate family.methionine'
g10183	5.52032	5.20191	5.30604	5.20022	'(q42699|mete_catro : 231.0) 5-methyltetrahydropteroyltriglutamate--homocysteine methyltransferase (EC 2.1.1.14) (Vitamin-B12-independent methionine synthase isozyme) (Cobalamin-independent methionine synthase isozyme) - Catharanthus roseus (Rosy periwinkle) (Madag & (at5g17920 : 230.0) Encodes a cytosolic cobalamin-independent methionine synthase, involved in methionine regeneration via the acti…	'13.1.3.4'	'amino acid metabolism.synthesis.aspartate family.methionine'
g10184	6.43604	6.08289	6.02711	6.26259	'(q42699|mete_catro : 232.0) 5-methyltetrahydropteroyltriglutamate--homocysteine methyltransferase (EC 2.1.1.14) (Vitamin-B12-independent methionine synthase isozyme) (Cobalamin-independent methionine synthase isozyme) - Catharanthus roseus (Rosy periwinkle) (Madag & (at5g17920 : 227.0) Encodes a cytosolic cobalamin-independent methionine synthase, involved in methionine regeneration via the acti…	'13.1.3.4'	'amino acid metabolism.synthesis.aspartate family.methionine'
g10185	4.39733	4.07877	3.98676	4.33701	'(q42699|mete_catro : 234.0) 5-methyltetrahydropteroyltriglutamate--homocysteine methyltransferase (EC 2.1.1.14) (Vitamin-B12-independent methionine synthase isozyme) (Cobalamin-independent methionine synthase isozyme) - Catharanthus roseus (Rosy periwinkle) (Madag & (at5g17920 : 229.0) Encodes a cytosolic cobalamin-independent methionine synthase, involved in methionine regeneration via the acti…	'13.1.3.4'	'amino acid metabolism.synthesis.aspartate family.methionine'
g10186	2.61281	2.34188	2.51077	2.61661	' no hits & (original description: no original description)'	'35.2'	'not assigned.unknown'
g10187	4.87443	5.30918	4.77707	5.14642	'(at4g24280 : 244.0) Involved in protein import into chloroplasts during early developmental stages.; chloroplast heat shock protein 70-1 (cpHsc70-1); FUNCTIONS IN: protein binding, ATP binding; INVOLVED IN: protein folding, response to cadmium ion, protein targeting to chloroplast, response to cold; LOCATED IN: in 7 components; EXPRESSED IN: 26 plant structures; EXPRESSED DURING: 14 growth stage…	'20.2.1'	'stress.abiotic.heat'
g10188	1.48433	1.34106	1.40836	1.46635	' no hits & (original description: no original description)'	'35.2'	'not assigned.unknown'
g10189	4.90264	4.14529	4.44728	4.40789	' no hits & (original description: no original description)'	'35.2'	'not assigned.unknown'
g1019	7.80467	7.89728	7.48817	7.57083	'(at1g19440 : 434.0) Encodes KCS4, a member of the 3-ketoacyl-CoA synthase family involved in the biosynthesis of VLCFA (very long chain fatty acids).; 3-ketoacyl-CoA synthase 4 (KCS4); FUNCTIONS IN: transferase activity, transferring acyl groups other than amino-acyl groups, catalytic activity; INVOLVED IN: very long-chain fatty acid metabolic process, cuticle development; LOCATED IN: membrane; …	'11.1.10'	lipid metabolism.FA synthesis and FA elongation.beta ketoacyl CoA synthase'
g10190	6.53961	5.91261	5.71799	6.20993	'(at1g68560 : 829.0) Encodes a bifunctional alpha-l-arabinofuranosidase/beta-d-xylosidase that belongs to family 3 of glycoside hydrolases.; alpha-xylosidase 1 (XYL1); FUNCTIONS IN: xyloglucan 1,6-alpha-xylosidase activity, xylan 1,4-beta-xylosidase activity, alpha-N-arabinofuranosidase activity, hydrolase activity, hydrolyzing O-glycosyl compounds; INVOLVED IN: response to cadmium ion, xylan cat…	'26.3.1'	'misc.gluco-, galacto- and mannosidases.alpha-galactosidase'
g10191	4.89419	4.81172	4.435	4.76899	'(at1g68560 : 610.0) Encodes a bifunctional alpha-l-arabinofuranosidase/beta-d-xylosidase that belongs to family 3 of glycoside hydrolases.; alpha-xylosidase 1 (XYL1); FUNCTIONS IN: xyloglucan 1,6-alpha-xylosidase activity, xylan 1,4-beta-xylosidase activity, alpha-N-arabinofuranosidase activity, hydrolase activity, hydrolyzing O-glycosyl compounds; INVOLVED IN: response to cadmium ion, xylan cat…	'26.3.1'	'misc.gluco-, galacto- and mannosidases.alpha-galactosidase'
g10192	5.6179	5.06334	5.36554	5.43959	'(at1g68560 : 587.0) Encodes a bifunctional alpha-l-arabinofuranosidase/beta-d-xylosidase that belongs to family 3 of glycoside hydrolases.; alpha-xylosidase 1 (XYL1); FUNCTIONS IN: xyloglucan 1,6-alpha-xylosidase activity, xylan 1,4-beta-xylosidase activity, alpha-N-arabinofuranosidase activity, hydrolase activity, hydrolyzing O-glycosyl compounds; INVOLVED IN: response to cadmium ion, xylan cat…	'26.3.1'	'misc.gluco-, galacto- and mannosidases.alpha-galactosidase'
g10199	7.81189	7.78784	7.26816	7.00952	' (original description: no original description)'	'35.2'	'not assigned.unknown'
g102	4.17152	4.21301	3.95003	3.9731	' (original description: no original description)'	'35.2'	'not assigned.unknown'
g10200	4.90505	4.86735	4.32882	4.4265	'(gnl|cdd|37743 : 254.0) no description available & (chl4|516558 : 190.0) no description available & (at4g00370 : 149.0) Encodes an inorganic phosphate transporter (PHT4;4).; ANTR2; FUNCTIONS IN: organic anion transmembrane transporter activity, inorganic phosphate transmembrane transporter activity; INVOLVED IN: transmembrane transport; LOCATED IN: chloroplast, plastid; EXPRESSED IN: 23 plant st…	'34.2'	'transport.sugars'
g10202	6.05282	5.97736	5.21912	5.33414	'(gnl|cdd|37743 : 254.0) no description available & (chl4|516558 : 190.0) no description available & (at4g00370 : 149.0) Encodes an inorganic phosphate transporter (PHT4;4).; ANTR2; FUNCTIONS IN: organic anion transmembrane transporter activity, inorganic phosphate transmembrane transporter activity; INVOLVED IN: transmembrane transport; LOCATED IN: chloroplast, plastid; EXPRESSED IN: 23 plant st…	'34.2'	'transport.sugars'
g10203	9.51882	9.65765	8.06928	8.02317	' (original description: no original description)'	'35.2'	'not assigned.unknown'
g10204	4.2426	4.48092	3.22315	3.2605	' no hits & (original description: no original description)'	'35.2'	'not assigned.unknown'
g10205	1.54582	1.61025	1.37439	1.43271	' no hits & (original description: no original description)'	'35.2'	'not assigned.unknown'
g10206	4.54982	4.76694	3.48	3.52543	' no hits & (original description: no original description)'	'35.2'	'not assigned.unknown'
g10207	4.25838	4.65299	5.64474	5.47968	' no hits & (original description: no original description)'	'35.2'	'not assigned.unknown'
g10208	4.37011	4.96015	4.73901	4.4931	' no hits & (original description: no original description)'	'35.2'	'not assigned.unknown'
g1021	8.87052	8.99674	8.57639	8.56736	'(at1g19440 : 477.0) Encodes KCS4, a member of the 3-ketoacyl-CoA synthase family involved in the biosynthesis of VLCFA (very long chain fatty acids).; 3-ketoacyl-CoA synthase 4 (KCS4); FUNCTIONS IN: transferase activity, transferring acyl groups other than amino-acyl groups, catalytic activity; INVOLVED IN: very long-chain fatty acid metabolic process, cuticle development; LOCATED IN: membrane; …	'11.1.10'	'lipid metabolism.FA synthesis and FA elongation.beta ketoacyl CoA synthase'
g10210	4.23888	4.81028	4.6849	4.56917	' no hits & (original description: no original description)'	'35.2'	'not assigned.unknown'
g10212	5.99502	6.00862	7.11629	7.0173	'(gnl|cdd|73213 : 129.0) no description available & (gnl|cdd|39769 : 112.0) no description available & (chl4|524978 : 105.0) no description available & (at5g18640 : 88.2) alpha/beta-Hydrolases superfamily protein; FUNCTIONS IN: triglyceride lipase activity; INVOLVED IN: lipid metabolic process; LOCATED IN: endomembrane system; EXPRESSED IN: 24 plant structures; EXPRESSED DURING: 14 growth stages;…	'11.9.2'	'lipid metabolism.lipid degradation.lipases'
g10213	7.10619	7.36722	7.51685	7.20646	' (original description: no original description)'	'35.2'	'not assigned.unknown'
g10214	5.28212	5.37022	5.44896	5.38436	' no hits & (original description: no original description)'	'35.2'	'not assigned.unknown'
g10215	5.97792	6.27911	6.36299	6.3312	' (original description: no original description)'	'35.2'	'not assigned.unknown'
g10216	6.75494	6.61472	7.72017	7.72906	' (original description: no original description)'	'35.2'	'not assigned.unknown'
g10218	6.50855	6.72988	7.53829	7.60153	' (original description: no original description)'	'35.2'	'not assigned.unknown'
g10219	10.7745	10.6809	10.0021	10.0368	'(chl4|509971 : 166.0) no description available & (at2g35130 : 80.5) Tetratricopeptide repeat (TPR)-like superfamily protein; FUNCTIONS IN: molecular_function unknown; INVOLVED IN: biological_process unknown; LOCATED IN: endomembrane system; CONTAINS InterPro DOMAIN/s: Pentatricopeptide repeat (InterPro:IPR002885); BEST Arabidopsis thaliana protein match is: Pentatricopeptide repeat (PPR) superfa…	'35.1.5'	'not assigned.no ontology.pentatricopeptide (PPR) repeat-containing protein'
g10220	11.4687	11.4842	11.5729	11.5172	'(chl4|517109 : 103.0) no description available & (p55844|rl14_pea : 97.8) Probable 60 ribosomal protein L14 (Hydroxyproline-rich glycoprotein HRGP1) - Pisum sativum (Garden pea) & (at4g27090 : 94.4) Ribosomal protein L14; FUNCTIONS IN: structural constituent of ribosome; INVOLVED IN: translation, ribosome biogenesis; LOCATED IN: in 8 components; EXPRESSED IN: 24 plant structures; EXPRESSED DURIN…	'29.2.1.2.2.14'	'protein.synthesis.ribosomal protein.eukaryotic.60S subunit.L14'
g10221	8.05065	8.15096	6.66093	6.33088	' no hits & (original description: no original description)'	'35.2'	'not assigned.unknown'
g10222	10.0952	10.1839	9.45774	9.52923	' no hits & (original description: no original description)'	'35.2'	'not assigned.unknown'
g10223	9.71011	9.74946	9.59285	9.55885	' no hits & (original description: no original description)'	'35.2'	'not assigned.unknown'
g10228	4.74373	4.81082	4.54758	4.39414	' no hits & (original description: no original description)'	'35.2'	'not assigned.unknown'
g10229	7.92701	7.96863	7.94542	7.8839	' no hits & (original description: no original description)'	'35.2'	'not assigned.unknown'
g1023	8.89687	9.01974	7.8838	7.58328	'(at5g57590 : 239.0) Mutant complemented by E coli Bio A gene encoding 7,8-diaminopelargonic acid aminotransferase.; biotin auxotroph 1 (BIO1); CONTAINS InterPro DOMAIN/s: Pyridoxal phosphate-dependent transferase, major domain (InterPro:IPR015424), Aminotransferase class-III (InterPro:IPR005814), Pyridoxal phosphate-dependent transferase, major region, subdomain 1 (InterPro:IPR015421); BEST Arab…	'18.6.2'	'Co-factor and vitamine metabolism.biotin.Diaminopelargonic acid aminotransferase and dethiobiotin synthetase'
g10233	4.35533	4.4466	4.28464	4.1733	' no hits & (original description: no original description)'	'35.2'	'not assigned.unknown'
g10234	7.9925	8.10045	9.67948	9.72742	' (original description: no original description)'	'35.2'	'not assigned.unknown'
g10235	12.3303	12.2639	10.334	10.25	'(chl4|509971 : 593.0) no description available & (at2g18940 : 188.0) Tetratricopeptide repeat (TPR)-like superfamily protein; INVOLVED IN: biological_process unknown; LOCATED IN: chloroplast; EXPRESSED IN: 20 plant structures; EXPRESSED DURING: 11 growth stages; CONTAINS InterPro DOMAIN/s: Pentatricopeptide repeat (InterPro:IPR002885); BEST Arabidopsis thaliana protein match is: Pentatricopeptid…	'35.1.5'	'not assigned.no ontology.pentatricopeptide (PPR) repeat-containing protein'
g10236	6.98243	7.5448	7.06634	6.95079	' no hits & (original description: no original description)'	'35.2'	'not assigned.unknown'
g10237	9.80901	9.73542	9.05258	8.94049	' (original description: no original description)'	'35.2'	'not assigned.unknown'
g10238	5.98288	6.45222	6.12646	5.82321	' no hits & (original description: no original description)'	'35.2'	'not assigned.unknown'
g10239	7.15709	7.04235	8.18296	8.07596	' no hits & (original description: no original description)'	'35.2'	'not assigned.unknown'
g1024	8.66684	8.86292	7.25395	7.12397	'(at5g57590 : 239.0) Mutant complemented by E coli Bio A gene encoding 7,8-diaminopelargonic acid aminotransferase.; biotin auxotroph 1 (BIO1); CONTAINS InterPro DOMAIN/s: Pyridoxal phosphate-dependent transferase, major domain (InterPro:IPR015424), Aminotransferase class-III (InterPro:IPR005814), Pyridoxal phosphate-dependent transferase, major region, subdomain 1 (InterPro:IPR015421); BEST Arab…	'18.6.2'	'Co-factor and vitamine metabolism.biotin.Diaminopelargonic acid aminotransferase and dethiobiotin synthetase'
g10240	5.44429	5.41117	5.25385	5.34323	'(gnl|cdd|37021 : 199.0) no description available & (at3g55160 : 173.0) unknown protein; EXPRESSED IN: 11 plant structures; EXPRESSED DURING: 4 anthesis, F mature embryo stage, petal differentiation and expansion stage, E expanded cotyledon stage, D bilateral stage; CONTAINS InterPro DOMAIN/s: Protein of unknown function DUF2428, death-receptor-like (InterPro:IPR019442); Has 357 Blast hits to 330…	'35.2'	'not assigned.unknown'
g10241	5.89348	5.2289	5.24927	5.74445	'(q9xga1|kprs4_spiol : 450.0) Ribose-phosphate pyrophosphokinase 4 (EC 2.7.6.1) (Phosphoribosyl pyrophosphate synthetase 4) - Spinacia oleracea (Spinach) & (at2g42910 : 447.0) Phosphoribosyltransferase family protein; FUNCTIONS IN: magnesium ion binding, ribose phosphate diphosphokinase activity; INVOLVED IN: nucleotide biosynthetic process, nucleoside metabolic process; LOCATED IN: plasma membra…	'23.1.3'	nucleotide metabolism.synthesis.PRS-PP'
g10243	8.08462	8.34839	5.94133	5.54093	' no hits & (original description: no original description)'	'35.2'	'not assigned.unknown'
g10244	3.96975	3.77329	4.14545	3.93252	'(gnl|cdd|87589 : 158.0) no description available & (gnl|cdd|38549 : 136.0) no description available & (chl4|516439 : 126.0) no description available & (ipr013969 : 100.72596) Oligosaccharide biosynthesis protein Alg14-like & (at4g18230 : 92.4) FUNCTIONS IN: molecular_function unknown; INVOLVED IN: biological_process unknown; LOCATED IN: endomembrane system; EXPRESSED IN: 23 plant structures; EXP…	'35.2'	'not assigned.unknown'
g10246	5.79528	5.86947	6.22442	6.11992	'(at3g57090 : 89.4) Encodes a protein with similarity to yeast FIS proteins. These membrane anchored proteins bind DRP proteins and function during organelle division. FIS1B is expressed ubiquitously and appears to be involved in peroxisome division.; BIGYIN; FUNCTIONS IN: binding; INVOLVED IN: peroxisome fission, mitochondrion organization; LOCATED IN: mitochondrion, peroxisome, chloroplast; EXP…	'31.2'	'cell.division'
g10247	6.81498	6.66992	7.26431	6.99491	'(gnl|cdd|38574 : 90.0) no description available & (at3g57090 : 89.0) Encodes a protein with similarity to yeast FIS proteins. These membrane anchored proteins bind DRP proteins and function during organelle division. FIS1B is expressed ubiquitously and appears to be involved in peroxisome division.; BIGYIN; FUNCTIONS IN: binding; INVOLVED IN: peroxisome fission, mitochondrion organization; LOCAT…	'31.2'	'cell.division'
g10248	7.81695	7.70349	8.39021	8.45792	'(chl4|513548 : 723.0) no description available & (q42806|kpyc_soybn : 650.0) Pyruvate kinase, cytosolic isozyme (EC 2.7.1.40) (PK) - Glycine max (Soybean) & (at5g08570 : 646.0) Pyruvate kinase family protein; FUNCTIONS IN: pyruvate kinase activity, potassium ion binding, magnesium ion binding, catalytic activity; INVOLVED IN: glycolysis; LOCATED IN: cellular_component unknown; EXPRESSED IN: 22 p…	'4.1.14'	'glycolysis.cytosolic branch.pyruvate kinase (PK)'
g10249	7.79546	7.75824	8.33889	8.56618	'(chl4|513548 : 723.0) no description available & (q42806|kpyc_soybn : 650.0) Pyruvate kinase, cytosolic isozyme (EC 2.7.1.40) (PK) - Glycine max (Soybean) & (at5g08570 : 646.0) Pyruvate kinase family protein; FUNCTIONS IN: pyruvate kinase activity, potassium ion binding, magnesium ion binding, catalytic activity; INVOLVED IN: glycolysis; LOCATED IN: cellular_component unknown; EXPRESSED IN: 22 p…	'4.1.14'	'glycolysis.cytosolic branch.pyruvate kinase (PK)'
g1025	10.6788	10.7215	10.5849	10.5253	'(gnl|cdd|37042 : 885.0) no description available & (gnl|cdd|34706 : 713.0) no description available & (at1g02080 : 509.0) transcription regulators; FUNCTIONS IN: transcription regulator activity; EXPRESSED IN: 25 plant structures; EXPRESSED DURING: 15 growth stages; CONTAINS InterPro DOMAIN/s: CCR4-Not complex component, Not1 (InterPro:IPR007196). & (chl4|515656 : 456.0) no description available…	'27.3.67'	'RNA.regulation of transcription.putative transcription regulator'
g10250	8.12972	7.84246	7.96627	7.78889	' no hits & (original description: no original description)'	'35.2'	'not assigned.unknown'
g10251	2.41282	2.43032	2.74943	2.64864	'(gnl|cdd|73208 : 177.0) no description available & (chl4|518472 : 155.0) no description available & (at1g18440 : 147.0) Peptidyl-tRNA hydrolase family protein; FUNCTIONS IN: aminoacyl-tRNA hydrolase activity; INVOLVED IN: translation; LOCATED IN: chloroplast; EXPRESSED IN: 23 plant structures; EXPRESSED DURING: 14 growth stages; CONTAINS InterPro DOMAIN/s: Peptidyl-tRNA hydrolase, conserved site…	'29.2.2'	'protein.synthesis.ribosome biogenesis'
g10252	1.9079	1.75919	1.94676	1.96956	'(gnl|cdd|73208 : 175.0) no description available & (chl4|518472 : 152.0) no description available & (at1g18440 : 142.0) Peptidyl-tRNA hydrolase family protein; FUNCTIONS IN: aminoacyl-tRNA hydrolase activity; INVOLVED IN: translation; LOCATED IN: chloroplast; EXPRESSED IN: 23 plant structures; EXPRESSED DURING: 14 growth stages; CONTAINS InterPro DOMAIN/s: Peptidyl-tRNA hydrolase, conserved site…	'29.2.2'	'protein.synthesis.ribosome biogenesis'
g10254	2.62576	2.65111	2.39936	2.46567	'(at1g69910 : 236.0) Protein kinase superfamily protein; FUNCTIONS IN: kinase activity; INVOLVED IN: protein amino acid phosphorylation; EXPRESSED IN: 20 plant structures; EXPRESSED DURING: 13 growth stages; CONTAINS InterPro DOMAIN/s: Protein kinase, ATP binding site (InterPro:IPR017441), Protein kinase, catalytic domain (InterPro:IPR000719), Serine/threonine-protein kinase domain (InterPro:IPR0…	'30.2.20'	'signalling.receptor kinases.wheat LRK10 like'
g10255	10.0728	10.0792	8.90653	8.92846	'(chl4|514429 : 258.0) no description available & (gnl|cdd|36349 : 163.0) no description available & (gnl|cdd|66403 : 137.0) no description available & (at4g02900 : 110.0) ERD (early-responsive to dehydration stress) family protein; INVOLVED IN: biological_process unknown; LOCATED IN: endomembrane system, membrane; EXPRESSED IN: 21 plant structures; EXPRESSED DURING: 10 growth stages; CONTAINS In…	'20.2.3'	'stress.abiotic.drought/salt'
g10256	6.09117	6.32427	7.75314	7.74893	'(gnl|cdd|73400 : 449.0) no description available & (chl4|518196 : 442.0) no description available & (gnl|cdd|36649 : 434.0) no description available & (at5g23300 : 429.0) dihydroorotate dehydrogenase, catalyses fourth step of pyrimidine biosynthesis; pyrimidine d (PYRD); FUNCTIONS IN: dihydroorotate dehydrogenase activity; INVOLVED IN: 'de novo' pyrimidine base biosynthetic process, pyrimidine r…	'23.1.1.4'	'nucleotide metabolism.synthesis.pyrimidine.dihydroorotate dehydrogenase'
g10258	6.19209	6.42703	7.71081	7.75479	'(gnl|cdd|73400 : 449.0) no description available & (chl4|518196 : 442.0) no description available & (gnl|cdd|36649 : 432.0) no description available & (at5g23300 : 429.0) dihydroorotate dehydrogenase, catalyses fourth step of pyrimidine biosynthesis; pyrimidine d (PYRD); FUNCTIONS IN: dihydroorotate dehydrogenase activity; INVOLVED IN: 'de novo' pyrimidine base biosynthetic process, pyrimidine r…	'23.1.1.4'	'nucleotide metabolism.synthesis.pyrimidine.dihydroorotate dehydrogenase'
g1026	10.6114	10.5564	10.4852	10.5127	'(gnl|cdd|37042 : 885.0) no description available & (gnl|cdd|34706 : 713.0) no description available & (at1g02080 : 509.0) transcription regulators; FUNCTIONS IN: transcription regulator activity; EXPRESSED IN: 25 plant structures; EXPRESSED DURING: 15 growth stages; CONTAINS InterPro DOMAIN/s: CCR4-Not complex component, Not1 (InterPro:IPR007196). & (chl4|515656 : 456.0) no description available…	'27.3.67'	'RNA.regulation of transcription.putative transcription regulator'
g10260	5.95288	5.90812	6.35921	6.36346	' no hits & (original description: no original description)'	'35.2'	'not assigned.unknown'
g10261	5.93912	5.96853	6.22931	6.24567	'(at4g24730 : 95.1) Calcineurin-like metallo-phosphoesterase superfamily protein; FUNCTIONS IN: protein serine/threonine phosphatase activity; INVOLVED IN: biological_process unknown; LOCATED IN: endomembrane system; EXPRESSED IN: 23 plant structures; EXPRESSED DURING: 15 growth stages; CONTAINS InterPro DOMAIN/s: Transporter, high affinity nitrate, Nar2 (InterPro:IPR016605); BEST Arabidopsis tha…	'29.4'	'protein.postranslational modification'
g10262	5.9031	6.30238	6.32654	6.3375	'(at4g24730 : 95.1) Calcineurin-like metallo-phosphoesterase superfamily protein; FUNCTIONS IN: protein serine/threonine phosphatase activity; INVOLVED IN: biological_process unknown; LOCATED IN: endomembrane system; EXPRESSED IN: 23 plant structures; EXPRESSED DURING: 15 growth stages; CONTAINS InterPro DOMAIN/s: Transporter, high affinity nitrate, Nar2 (InterPro:IPR016605); BEST Arabidopsis tha…	'29.4'	'protein.postranslational modification'
g10263	3.77569	3.58632	3.72417	3.57945	'(chl4|520278 : 312.0) no description available & (gnl|cdd|38231 : 246.0) no description available & (at3g61080 : 238.0) Protein kinase superfamily protein; FUNCTIONS IN: kinase activity; INVOLVED IN: biological_process unknown; LOCATED IN: mitochondrion, chloroplast; EXPRESSED IN: 23 plant structures; EXPRESSED DURING: 13 growth stages; CONTAINS InterPro DOMAIN/s: Fructosamine/Ketosamine-3-kinas…	'35.1'	'not assigned.no ontology'
g10264	3.59738	3.45549	3.47374	3.37712	'(chl4|520278 : 312.0) no description available & (gnl|cdd|38231 : 246.0) no description available & (at3g61080 : 238.0) Protein kinase superfamily protein; FUNCTIONS IN: kinase activity; INVOLVED IN: biological_process unknown; LOCATED IN: mitochondrion, chloroplast; EXPRESSED IN: 23 plant structures; EXPRESSED DURING: 13 growth stages; CONTAINS InterPro DOMAIN/s: Fructosamine/Ketosamine-3-kinas…	'35.1'	'not assigned.no ontology'
g10265	4.96906	4.73948	4.95467	4.83919	'(chl4|519311 : 162.0) no description available & (at1g69040 : 115.0) ACT-domain containing protein involved in feedback regulation of amino acid metabolism; ACT domain repeat 4 (ACR4); FUNCTIONS IN: amino acid binding; INVOLVED IN: regulation of cellular amino acid metabolic process, response to cytokinin stimulus; LOCATED IN: cytosol; EXPRESSED IN: 22 plant structures; EXPRESSED DURING: 13 grow…	'13'	'amino acid metabolism'
g10266	6.0265	5.91421	6.04692	6.12735	'(chl4|519311 : 162.0) no description available & (at1g69040 : 115.0) ACT-domain containing protein involved in feedback regulation of amino acid metabolism; ACT domain repeat 4 (ACR4); FUNCTIONS IN: amino acid binding; INVOLVED IN: regulation of cellular amino acid metabolic process, response to cytokinin stimulus; LOCATED IN: cytosol; EXPRESSED IN: 22 plant structures; EXPRESSED DURING: 13 grow…	'13'	'amino acid metabolism'
g10267	5.47172	5.47699	6.20462	6.16672	' (original description: no original description)'	'35.2'	'not assigned.unknown'
g10268	4.89181	5.24787	4.9436	4.86423	' no hits & (original description: no original description)'	'35.2'	'not assigned.unknown'
g10269	4.69411	5.25912	4.8536	4.71393	' no hits & (original description: no original description)'	'35.2'	'not assigned.unknown'
g1027	6.20869	6.49975	6.86835	6.75285	' (original description: no original description)'	'35.2'	'not assigned.unknown'
g10270	8.50244	8.57737	9.0734	8.97827	' no hits & (original description: no original description)'	'35.2'	'not assigned.unknown'
g10271	7.7751	7.71408	8.23642	8.18347	' no hits & (original description: no original description)'	'35.2'	'not assigned.unknown'
g10272	5.03944	5.0991	5.39927	5.44085	' (original description: no original description)'	'35.2'	'not assigned.unknown'
g10274	4.40537	4.53474	4.93797	5.0001	' (original description: no original description)'	'35.2'	'not assigned.unknown'
g10276	7.1837	7.50832	8.71073	8.74428	' no hits & (original description: no original description)'	'35.2'	'not assigned.unknown'
g10277	7.31107	7.50798	8.6121	8.65467	' no hits & (original description: no original description)'	'35.2'	'not assigned.unknown'
g10278	8.15976	8.09909	9.8375	9.79889	' (original description: no original description)'	'35.2'	'not assigned.unknown'
g10279	7.56937	7.33937	7.09258	7.08714	'(q4g2j3|der22_maize : 253.0) Derlin-2.2 (ZmDerlin2-2) - Zea mays (Maize) & (chl4|515735 : 249.0) no description available & (at4g04860 : 248.0) DERLIN-2.2 (DER2.2); CONTAINS InterPro DOMAIN/s: Der1-like (InterPro:IPR007599); BEST Arabidopsis thaliana protein match is: DERLIN-2.1 (TAIR:AT4G21810.1); Has 863 Blast hits to 862 proteins in 227 species: Archae - 0; Bacteria - 0; Metazoa - 343; Fungi …	'9.1.2'	'mitochondrial electron transport / ATP synthesis.NADH-DH.localisation not clear'
g1028	6.35356	6.10438	6.9899	7.07365	' (original description: no original description)'	'35.2'	'not assigned.unknown'
g10280	7.29598	7.36258	6.90262	6.93144	'(q4g2j3|der22_maize : 253.0) Derlin-2.2 (ZmDerlin2-2) - Zea mays (Maize) & (chl4|515735 : 249.0) no description available & (at4g04860 : 248.0) DERLIN-2.2 (DER2.2); CONTAINS InterPro DOMAIN/s: Der1-like (InterPro:IPR007599); BEST Arabidopsis thaliana protein match is: DERLIN-2.1 (TAIR:AT4G21810.1); Has 863 Blast hits to 862 proteins in 227 species: Archae - 0; Bacteria - 0; Metazoa - 343; Fungi …	'9.1.2'	'mitochondrial electron transport / ATP synthesis.NADH-DH.localisation not clear'
g10281	7.2088	7.59641	7.45641	7.23095	'(gnl|cdd|38390 : 331.0) no description available & (at5g43430 : 299.0) Encodes the electron transfer flavoprotein ETF beta, a putative subunit of the mitochondrial electron transfer flavoprotein complex (ETF alpha is At1g50940) in Arabidopsis. Mutations of the ETF beta gene result in accelerated senescence and early death compared to wild-type during extended darkness. Also involved in the catab…	'9.3'	'mitochondrial electron transport / ATP synthesis.electron transfer flavoprotein'
g10282	6.3394	6.53706	7.298	7.24624	'(gnl|cdd|37830 : 138.0) no description available & (chl4|521752 : 117.0) no description available & (at3g19280 : 114.0) Encodes a protein with core &#945;1,3-fucosyltransferase activity.; fucosyltransferase 11 (FUT11); FUNCTIONS IN: 4-galactosyl-N-acetylglucosaminide 3-alpha-L-fucosyltransferase activity, transferase activity, transferring glycosyl groups, fucosyltransferase activity; INVOLVED I…	'29.7.10'	'protein.glycosylation.alpha-1,3-fucosyltransferase(alpha-1,3-FucT)'
g10283	6.75424	6.86018	6.89666	6.8402	'(gnl|cdd|38163 : 180.0) no description available & (at1g79450 : 160.0) ALA-interacting subunit 5 (ALIS5); INVOLVED IN: biological_process unknown; LOCATED IN: chloroplast thylakoid lumen, plasma membrane, membrane; EXPRESSED IN: 12 plant structures; EXPRESSED DURING: L mature pollen stage, M germinated pollen stage, 4 anthesis, petal differentiation and expansion stage; CONTAINS InterPro DOMAIN/…	'34.1'	'transport.p- and v-ATPases'
g10284	6.98151	6.85395	6.90343	6.94222	'(gnl|cdd|38163 : 180.0) no description available & (at1g79450 : 160.0) ALA-interacting subunit 5 (ALIS5); INVOLVED IN: biological_process unknown; LOCATED IN: chloroplast thylakoid lumen, plasma membrane, membrane; EXPRESSED IN: 12 plant structures; EXPRESSED DURING: L mature pollen stage, M germinated pollen stage, 4 anthesis, petal differentiation and expansion stage; CONTAINS InterPro DOMAIN/…	'34.1'	'transport.p- and v-ATPases'
g10285	7.74315	7.69032	7.52658	7.55215	'(at1g54350 : 518.0) ABC transporter family protein; FUNCTIONS IN: ATPase activity, coupled to transmembrane movement of substances; INVOLVED IN: transport, transmembrane transport; LOCATED IN: chloroplast; EXPRESSED IN: 23 plant structures; EXPRESSED DURING: 14 growth stages; CONTAINS InterPro DOMAIN/s: ATPase, AAA+ type, core (InterPro:IPR003593), ABC transporter, N-terminal (InterPro:IPR010509…	'34.16'	'transport.ABC transporters and multidrug resistance systems'
g10286	7.83091	7.76437	7.55226	7.50741	'(at1g54350 : 518.0) ABC transporter family protein; FUNCTIONS IN: ATPase activity, coupled to transmembrane movement of substances; INVOLVED IN: transport, transmembrane transport; LOCATED IN: chloroplast; EXPRESSED IN: 23 plant structures; EXPRESSED DURING: 14 growth stages; CONTAINS InterPro DOMAIN/s: ATPase, AAA+ type, core (InterPro:IPR003593), ABC transporter, N-terminal (InterPro:IPR010509…	'34.16'	'transport.ABC transporters and multidrug resistance systems'
g10287	6.18482	6.21739	5.64278	5.65561	' (original description: no original description)'	'35.2'	'not assigned.unknown'
g10288	6.05909	5.95639	5.71221	5.57288	' (original description: no original description)'	'35.2'	'not assigned.unknown'
g10289	6.02466	6.10676	6.27035	6.26517	' no hits & (original description: no original description)'	'35.2'	'not assigned.unknown'
g1029	7.2269	7.25328	7.17194	6.91661	'(chl4|519172 : 134.0) no description available & (at5g12430 : 92.4) Heat shock protein DnaJ with tetratricopeptide repeat; FUNCTIONS IN: heat shock protein binding, binding; INVOLVED IN: protein folding; LOCATED IN: chloroplast; EXPRESSED IN: 24 plant structures; EXPRESSED DURING: 15 growth stages; CONTAINS InterPro DOMAIN/s: Tetratricopeptide TPR-1 (InterPro:IPR001440), Tetratricopeptide-like h…	'20.2.1'	'stress.abiotic.heat'
g10290	5.5801	5.39932	5.75902	5.85847	'(chl4|524131 : 281.0) no description available & (at4g21470 : 268.0) Bifunctional enzyme that catalyzes hydrolysis of FMN to riboflavin, and phosphorylation of riboflavin to FMN.; riboflavin kinase/FMN hydrolase (FMN/FHY); FUNCTIONS IN: riboflavin kinase activity, FMN adenylyltransferase activity; INVOLVED IN: riboflavin biosynthetic process, metabolic process; LOCATED IN: endomembrane system; E…	'18.3'	'Co-factor and vitamine metabolism.riboflavin'
g10291	4.20936	4.38675	4.42393	4.70209	'(chl4|524131 : 189.0) no description available & (at4g21470 : 163.0) Bifunctional enzyme that catalyzes hydrolysis of FMN to riboflavin, and phosphorylation of riboflavin to FMN.; riboflavin kinase/FMN hydrolase (FMN/FHY); FUNCTIONS IN: riboflavin kinase activity, FMN adenylyltransferase activity; INVOLVED IN: riboflavin biosynthetic process, metabolic process; LOCATED IN: endomembrane system; E…	'18.3'	'Co-factor and vitamine metabolism.riboflavin'
g10292	8.16524	8.26799	7.27028	7.36542	' no hits & (original description: no original description)'	'35.2'	'not assigned.unknown'
g10293	10.4716	10.3265	8.63818	8.58678	'(chl4|525763 : 565.0) no description available & (p04063|amy2_horvu : 392.0) Alpha-amylase type B isozyme precursor (EC 3.2.1.1) (1,4-alpha-D-glucan glucanohydrolase) (AMY2-2) (High pI alpha-amylase) - Hordeum vulgare (Barley) & (at4g25000 : 376.0) Predicted to be secreted protein based on signalP prediction. Involved in starch mobilization. Mutants are defective in alpha-amylase activity. (Note…	'2.2.2.1.1'	'major CHO metabolism.degradation.starch.starch cleavage.alpha amylase'
g10295	7.35048	7.27716	6.61209	6.73234	'(chl4|525761 : 277.0) no description available & (p27934|amy3e_orysa : 198.0) Alpha-amylase isozyme 3E precursor (EC 3.2.1.1) (1,4-alpha-D-glucan glucanohydrolase) - Oryza sativa (Rice) & (at4g25000 : 179.0) Predicted to be secreted protein based on signalP prediction. Involved in starch mobilization. Mutants are defective in alpha-amylase activity. (Note: AMY1 has been found in the literature t…	'2.2.2.1.1'	'major CHO metabolism.degradation.starch.starch cleavage.alpha amylase'
g10296	7.49177	7.49555	6.89968	6.77694	'(gnl|cdd|36373 : 339.0) no description available & (gnl|cdd|30718 : 274.0) no description available & (chl4|516738 : 255.0) no description available & (at4g24520 : 196.0) Encodes a cyp450 reductase likely to be involved in phenylpropanoid metabolism.; P450 reductase 1 (ATR1); CONTAINS InterPro DOMAIN/s: Oxidoreductase FAD/NAD(P)-binding (InterPro:IPR001433), Ferredoxin reductase-type FAD-binding…	'26.10'	'misc.cytochrome P450'
g10297	6.41792	6.59575	6.19122	6.03206	'(gnl|cdd|36373 : 242.0) no description available & (chl4|516739 : 191.0) no description available & (gnl|cdd|30718 : 177.0) no description available & (at4g24520 : 139.0) Encodes a cyp450 reductase likely to be involved in phenylpropanoid metabolism.; P450 reductase 1 (ATR1); CONTAINS InterPro DOMAIN/s: Oxidoreductase FAD/NAD(P)-binding (InterPro:IPR001433), Ferredoxin reductase-type FAD-binding…	'26.10'	'misc.cytochrome P450'
g10298	5.30805	5.41894	5.06409	5.12725	' no hits & (original description: no original description)'	'35.2'	'not assigned.unknown'
g10299	4.47063	4.29389	4.47082	4.30326	' no hits & (original description: no original description)'	'35.2'	'not assigned.unknown'
g1030	6.49918	6.26893	6.51552	6.21581	'(chl4|519172 : 135.0) no description available & (at5g12430 : 92.8) Heat shock protein DnaJ with tetratricopeptide repeat; FUNCTIONS IN: heat shock protein binding, binding; INVOLVED IN: protein folding; LOCATED IN: chloroplast; EXPRESSED IN: 24 plant structures; EXPRESSED DURING: 15 growth stages; CONTAINS InterPro DOMAIN/s: Tetratricopeptide TPR-1 (InterPro:IPR001440), Tetratricopeptide-like h…	'20.2.1'	'stress.abiotic.heat'
g10300	5.29999	5.34171	5.4499	5.57594	' no hits & (original description: no original description)'	'35.2'	'not assigned.unknown'
g10302	6.86275	6.84092	7.27682	6.90801	'(at1g04850 : 139.0) ubiquitin-associated (UBA)/TS-N domain-containing protein; FUNCTIONS IN: zinc ion binding; INVOLVED IN: biological_process unknown; LOCATED IN: intracellular; EXPRESSED IN: 24 plant structures; EXPRESSED DURING: 13 growth stages; CONTAINS InterPro DOMAIN/s: Zinc finger, C2H2-like (InterPro:IPR015880), Ubiquitin-associated/translation elongation factor EF1B, N-terminal (InterP…	'29.5.11'	'protein.degradation.ubiquitin'
g10303	6.97154	7.05319	7.28781	6.96699	'(at1g04850 : 139.0) ubiquitin-associated (UBA)/TS-N domain-containing protein; FUNCTIONS IN: zinc ion binding; INVOLVED IN: biological_process unknown; LOCATED IN: intracellular; EXPRESSED IN: 24 plant structures; EXPRESSED DURING: 13 growth stages; CONTAINS InterPro DOMAIN/s: Zinc finger, C2H2-like (InterPro:IPR015880), Ubiquitin-associated/translation elongation factor EF1B, N-terminal (InterP…	'29.5.11'	'protein.degradation.ubiquitin'
g10304	2.72923	2.7624	2.67687	2.74513	' no hits & (original description: no original description)'	'35.2'	'not assigned.unknown'
g10305	5.6952	5.66976	6.47921	6.6276	'(at1g48420 : 370.0) Encodes an enzyme that decomposes D-cysteine into pyruvate, H2S, and NH3. Only D-cysteine but not L-cysteine was converted by D-CDes to pyruvate, H2S, and NH3. There is conflicting evidence on its 1-aminocyclopropane-1-carboxylate deaminase activity. Involved in regulating ethylene levels.; D-cysteine desulfhydrase (D-CDES); FUNCTIONS IN: 1-aminocyclopropane-1-carboxylate dea…	'17.5.1'	'hormone metabolism.ethylene.synthesis-degradation'
g10306	5.8246	5.69263	6.45741	6.47147	'(at1g48420 : 370.0) Encodes an enzyme that decomposes D-cysteine into pyruvate, H2S, and NH3. Only D-cysteine but not L-cysteine was converted by D-CDes to pyruvate, H2S, and NH3. There is conflicting evidence on its 1-aminocyclopropane-1-carboxylate deaminase activity. Involved in regulating ethylene levels.; D-cysteine desulfhydrase (D-CDES); FUNCTIONS IN: 1-aminocyclopropane-1-carboxylate dea…	'17.5.1'	'hormone metabolism.ethylene.synthesis-degradation'
g10307	6.6504	6.70837	6.27869	6.11843	'(gnl|cdd|82077 : 711.0) no description available & (gnl|cdd|36391 : 321.0) no description available & (ipr000873 : 208.31146) AMP-dependent synthetase/ligase & (at1g77240 : 203.0) AMP-dependent synthetase and ligase family protein; FUNCTIONS IN: catalytic activity; INVOLVED IN: metabolic process; CONTAINS InterPro DOMAIN/s: AMP-binding, conserved site (InterPro:IPR020845), AMP-dependent syntheta…	'6'	'gluconeogenesis / glyoxylate cycle'
g10308	6.39689	6.20347	5.92547	5.54309	'(gnl|cdd|82077 : 655.0) no description available & (gnl|cdd|36391 : 303.0) no description available & (at1g77240 : 179.0) AMP-dependent synthetase and ligase family protein; FUNCTIONS IN: catalytic activity; INVOLVED IN: metabolic process; CONTAINS InterPro DOMAIN/s: AMP-binding, conserved site (InterPro:IPR020845), AMP-dependent synthetase/ligase (InterPro:IPR000873); BEST Arabidopsis thaliana …	'6'	'gluconeogenesis / glyoxylate cycle'
g10309	5.48183	5.69101	5.63555	5.89559	' (original description: no original description)'	'35.2'	'not assigned.unknown'
g1031	9.13627	9.21298	9.17805	9.08892	' no hits & (original description: no original description)'	'35.2'	'not assigned.unknown'
g10310	5.36157	5.16821	5.53328	5.64349	' no hits & (original description: no original description)'	'35.2'	'not assigned.unknown'
g10311	5.50283	5.5814	5.2787	5.16123	' (original description: no original description)'	'35.2'	'not assigned.unknown'
g10312	4.74829	4.70043	4.33272	4.27496	' (original description: no original description)'	'35.2'	'not assigned.unknown'
g10313	7.43324	7.55446	9.41776	9.35173	' (original description: no original description)'	'35.2'	'not assigned.unknown'
g10319	6.77634	6.90409	5.43909	5.23299	' no hits & (original description: no original description)'	'35.2'	'not assigned.unknown'
g1032	5.064	5.28681	5.30695	5.22875	'(gnl|cdd|36556 : 183.0) no description available & (chl4|516505 : 173.0) no description available & (at3g44680 : 159.0) Class I RPD3 type protein; histone deacetylase 9 (HDA9); FUNCTIONS IN: histone deacetylase activity; INVOLVED IN: histone deacetylation; LOCATED IN: nucleus; EXPRESSED IN: 23 plant structures; EXPRESSED DURING: 13 growth stages; CONTAINS InterPro DOMAIN/s: Histone deacetylase (…	'27.3.55'	'RNA.regulation of transcription.HDA'
g10320	5.23086	5.36524	4.4894	4.43116	' (original description: no original description)'	'35.2'	'not assigned.unknown'
g10321	6.12649	6.28079	5.18935	4.72203	' (original description: no original description)'	'35.2'	'not assigned.unknown'
g10322	5.35744	5.35861	4.127	4.01963	' (original description: no original description)'	'35.2'	'not assigned.unknown'
g10323	6.70506	7.2643	7.13891	7.13342	'(gnl|cdd|36556 : 604.0) no description available & (at5g63110 : 481.0) RPD3-like histone deacetylase. HDA6 mutations specifically increase the expression of auxin-responsive transgenes, suggesting a role in transgene silencing.; histone deacetylase 6 (HDA6); FUNCTIONS IN: histone deacetylase activity; INVOLVED IN: response to salt stress, gene silencing, posttranscriptional gene silencing, respo…	'27.3.55'	'RNA.regulation of transcription.HDA'
g10324	3.71486	3.74832	3.97967	3.95581	'(gnl|cdd|36556 : 270.0) no description available & (at5g63110 : 234.0) RPD3-like histone deacetylase. HDA6 mutations specifically increase the expression of auxin-responsive transgenes, suggesting a role in transgene silencing.; histone deacetylase 6 (HDA6); FUNCTIONS IN: histone deacetylase activity; INVOLVED IN: response to salt stress, gene silencing, posttranscriptional gene silencing, respo…	'27.3.55'	'RNA.regulation of transcription.HDA'
g10325	6.45953	6.52091	6.17506	6.22192	' no hits & (original description: no original description)'	'35.2'	'not assigned.unknown'
g10326	4.40644	4.39897	4.29715	4.24794	' no hits & (original description: no original description)'	'35.2'	'not assigned.unknown'
g10327	5.9458	5.78342	5.74439	5.65121	'(chl4|511438 : 125.0) no description available & (gnl|cdd|70288 : 123.0) no description available & (ipr010658 : 94.22367) Nodulin-like & (at2g28120 : 87.0) Major facilitator superfamily protein; INVOLVED IN: N-terminal protein myristoylation, transmembrane transport; LOCATED IN: plasma membrane; EXPRESSED IN: 11 plant structures; EXPRESSED DURING: 6 growth stages; CONTAINS InterPro DOMAIN/s: No…	'33.99'	'development.unspecified'
g10328	4.15687	4.12154	4.74702	4.68123	' no hits & (original description: no original description)'	'35.2'	'not assigned.unknown'
g10329	4.56796	4.57106	5.1565	5.20814	' no hits & (original description: no original description)'	'35.2'	'not assigned.unknown'
g1033	5.67715	5.99059	5.74498	5.71973	'(gnl|cdd|36556 : 540.0) no description available & (chl4|516505 : 461.0) no description available & (at3g44680 : 445.0) Class I RPD3 type protein; histone deacetylase 9 (HDA9); FUNCTIONS IN: histone deacetylase activity; INVOLVED IN: histone deacetylation; LOCATED IN: nucleus; EXPRESSED IN: 23 plant structures; EXPRESSED DURING: 13 growth stages; CONTAINS InterPro DOMAIN/s: Histone deacetylase (…	'27.3.55'	'RNA.regulation of transcription.HDA'
g10330	8.5487	8.46427	7.57457	7.6264	'(gnl|cdd|36513 : 520.0) no description available & (at1g77140 : 439.0) A peripheral membrane protein that associates with microsomal membranes, likely to function in the transport of proteins to the vacuole. It is a member of Sec1p protein family. It may be involved in the regulation of vesicle fusion reactions through interaction with t-SNAREs at the Golgi trans face.; vacuolar protein sorting …	'29.3.4.3'	'protein.targeting.secretory pathway.vacuole'
g10332	8.72722	8.66039	7.69101	7.69408	'(gnl|cdd|36513 : 520.0) no description available & (at1g77140 : 439.0) A peripheral membrane protein that associates with microsomal membranes, likely to function in the transport of proteins to the vacuole. It is a member of Sec1p protein family. It may be involved in the regulation of vesicle fusion reactions through interaction with t-SNAREs at the Golgi trans face.; vacuolar protein sorting …	'29.3.4.3'	'protein.targeting.secretory pathway.vacuole'
g10334	3.89315	4.01833	4.80207	4.25273	' no hits & (original description: no original description)'	'35.2'	'not assigned.unknown'
g10335	4.236	4.14954	4.63056	4.57244	' no hits & (original description: no original description)'	'35.2'	'not assigned.unknown'
g10336	7.6311	7.56103	6.54065	6.66201	'(chl4|516441 : 286.0) no description available & (gnl|cdd|37421 : 119.0) no description available & (gnl|cdd|85327 : 107.0) no description available & (ipr000648 : 85.01333) Oxysterol-binding protein & (at3g09300 : 82.8) OSBP(oxysterol binding protein)-related protein 3B (ORP3B); FUNCTIONS IN: oxysterol binding; INVOLVED IN: steroid metabolic process; EXPRESSED IN: 23 plant structures; EXPRESSED…	'31.4'	'cell.vesicle transport'
g10337	7.68172	7.62182	6.41667	6.38777	'(chl4|516441 : 286.0) no description available & (gnl|cdd|37421 : 119.0) no description available & (gnl|cdd|85327 : 107.0) no description available & (ipr000648 : 85.01333) Oxysterol-binding protein & (at3g09300 : 82.8) OSBP(oxysterol binding protein)-related protein 3B (ORP3B); FUNCTIONS IN: oxysterol binding; INVOLVED IN: steroid metabolic process; EXPRESSED IN: 23 plant structures; EXPRESSED…	'31.4'	'cell.vesicle transport'
g10338	2.346	2.36403	2.58067	2.61321	' (original description: no original description)'	'35.2'	'not assigned.unknown'
g10339	5.97936	5.91205	6.35329	6.40051	' (original description: no original description)'	'35.2'	'not assigned.unknown'
g1034	6.52715	6.71734	6.65386	6.5959	'(gnl|cdd|36556 : 540.0) no description available & (chl4|516505 : 461.0) no description available & (at3g44680 : 445.0) Class I RPD3 type protein; histone deacetylase 9 (HDA9); FUNCTIONS IN: histone deacetylase activity; INVOLVED IN: histone deacetylation; LOCATED IN: nucleus; EXPRESSED IN: 23 plant structures; EXPRESSED DURING: 13 growth stages; CONTAINS InterPro DOMAIN/s: Histone deacetylase (…	'27.3.55'	'RNA.regulation of transcription.HDA'
g10340	8.22831	8.13517	8.40815	8.29664	' (original description: no original description)'	'35.2'	'not assigned.unknown'
g10341	3.06633	3.36227	3.17015	3.34865	' (original description: no original description)'	'35.2'	'not assigned.unknown'
g10342	8.13457	8.31215	8.41111	8.35746	' (original description: no original description)'	'35.2'	'not assigned.unknown'
g10343	5.00814	5.28967	5.5614	5.51495	'(gnl|cdd|29762 : 127.0) no description available & (at3g21730 : 110.0) FOLB3; FUNCTIONS IN: dihydroneopterin aldolase activity; INVOLVED IN: folic acid and derivative metabolic process; LOCATED IN: endomembrane system; CONTAINS InterPro DOMAIN/s: Dihydroneopterin aldolase (InterPro:IPR006157), Dihydroneopterin aldolase subgroup (InterPro:IPR006156); BEST Arabidopsis thaliana protein match is: Di…	'25.9'	'C1-metabolism.dihydroneopterin aldolase'
g10345	5.68852	5.58801	5.50072	5.66291	'(gnl|cdd|29762 : 127.0) no description available & (at3g21730 : 110.0) FOLB3; FUNCTIONS IN: dihydroneopterin aldolase activity; INVOLVED IN: folic acid and derivative metabolic process; LOCATED IN: endomembrane system; CONTAINS InterPro DOMAIN/s: Dihydroneopterin aldolase (InterPro:IPR006157), Dihydroneopterin aldolase subgroup (InterPro:IPR006156); BEST Arabidopsis thaliana protein match is: Di…	'25.9'	'C1-metabolism.dihydroneopterin aldolase'
g10347	7.3253	7.40213	7.04297	6.93923	' (original description: no original description)'	'35.2'	'not assigned.unknown'
g10348	3.94006	4.06405	4.27657	3.92466	' (original description: no original description)'	'35.2'	'not assigned.unknown'
g10349	7.21737	7.07511	6.90555	6.92644	' (original description: no original description)'	'35.2'	'not assigned.unknown'
g1035	8.04498	8.27325	7.91548	7.85797	' no hits & (original description: no original description)'	'35.2'	'not assigned.unknown'
g10350	4.79682	4.86273	4.57107	4.66921	' (original description: no original description)'	'35.2'	'not assigned.unknown'
g10351	9.96524	9.96656	9.4012	9.43298	'(chl4|521476 : 498.0) no description available & (gnl|cdd|35830 : 450.0) no description available & (at3g45780 : 340.0) Blue-light photoreceptor. Contains a light activated serine-threonine kinase domain and LOV1 and LOV2 repeats. Mutants are defective in blue-light response. Mediates blue light-induced growth enhancements. PHOT1 and PHOT2 mediate blue light-dependent activation of the plasma me…	'29.4'	'protein.postranslational modification'
g10352	7.93977	8.05161	8.86855	8.79173	' (original description: no original description)'	'35.2'	'not assigned.unknown'
g10353	6.05063	6.22942	6.94715	7.02949	' (original description: no original description)'	'35.2'	'not assigned.unknown'
g10354	5.93113	5.74989	8.43465	8.17436	'(gnl|cdd|30292 : 202.0) no description available & (gnl|cdd|36755 : 195.0) no description available & (p25777|oryb_orysa : 184.0) Oryzain beta chain precursor (EC 3.4.22.-) - Oryza sativa (Rice) & (at1g47128 : 182.0) cysteine proteinase precursor-like protein/ dehydration stress-responsive gene (RD21); responsive to dehydration 21 (RD21); FUNCTIONS IN: cysteine-type endopeptidase activity, cyste…	'29.5.3'	'protein.degradation.cysteine protease'
g10355	7.2351	7.11079	7.38853	7.2931	'(gnl|cdd|81514 : 319.0) no description available & (gnl|cdd|36360 : 299.0) no description available & (at4g11160 : 260.0) Translation initiation factor 2, small GTP-binding protein; FUNCTIONS IN: GTP binding, GTPase activity, translation initiation factor activity; INVOLVED IN: translational initiation; LOCATED IN: intracellular; EXPRESSED IN: 23 plant structures; EXPRESSED DURING: 15 growth sta…	'29.2.3'	'protein.synthesis.initiation'
g10356	3.63812	3.36429	5.64773	5.57914	' no hits & (original description: no original description)'	'35.2'	'not assigned.unknown'
g10357	4.84197	4.47229	4.30943	4.25138	' no hits & (original description: no original description)'	'35.2'	'not assigned.unknown'
g10359	5.7222	5.94077	7.28158	7.11059	'(chl4|523076 : 396.0) no description available & (at3g07630 : 323.0) Encodes a plastid-localized arogenate dehydratase involved in phenylalanine biosynthesis. Not less than six genes encoding ADT were identi&#64257;ed in the Arabidopsis genome: ADT1 [At1g11790]; ADT2 [At3g07630]; ADT3 [At2g27820]; ADT4 [At3g44720]; ADT5 [At5g22630]; and ADT6 [At1g08250].; arogenate dehydratase 2 (ADT2); FUNCTION…	'13.1.6.3.1'	'amino acid metabolism.synthesis.aromatic aa.phenylalanine.arogenate dehydratase / prephenate dehydratase'
g1036	7.89558	8.09983	7.46757	7.40957	' no hits & (original description: no original description)'	'35.2'	'not assigned.unknown'
g10360	2.76924	2.90168	2.80821	2.91479	' no hits & (original description: no original description)'	'35.2'	'not assigned.unknown'
g10361	9.94059	9.93669	9.15824	8.93126	'(chl4|516372 : 422.0) no description available & (gnl|cdd|69227 : 351.0) no description available & (at3g57520 : 310.0) seed imbibition 2 (SIP2); CONTAINS InterPro DOMAIN/s: Glycoside hydrolase, catalytic core (InterPro:IPR017853), Raffinose synthase (InterPro:IPR008811); BEST Arabidopsis thaliana protein match is: seed imbibition 1 (TAIR:AT1G55740.1); Has 35333 Blast hits to 34131 proteins in 2…	'3.1.2.2'	'minor CHO metabolism.raffinose family.raffinose synthases.putative'
g10362	5.3833	5.40912	6.77828	6.40209	'(gnl|cdd|37514 : 701.0) no description available & (at1g55090 : 597.0) carbon-nitrogen hydrolase family protein; FUNCTIONS IN: hydrolase activity, acting on carbon-nitrogen (but not peptide) bonds, NAD+ synthase (glutamine-hydrolyzing) activity, ATP binding; INVOLVED IN: nitrogen compound metabolic process, NAD biosynthetic process; LOCATED IN: cellular_component unknown; EXPRESSED IN: 22 plant …	'35.1'	'not assigned.no ontology'
g10363	6.79325	6.71401	8.36358	8.3102	'(gnl|cdd|37514 : 1106.0) no description available & (at1g55090 : 909.0) carbon-nitrogen hydrolase family protein; FUNCTIONS IN: hydrolase activity, acting on carbon-nitrogen (but not peptide) bonds, NAD+ synthase (glutamine-hydrolyzing) activity, ATP binding; INVOLVED IN: nitrogen compound metabolic process, NAD biosynthetic process; LOCATED IN: cellular_component unknown; EXPRESSED IN: 22 plant…	'35.1'	'not assigned.no ontology'
g10365	5.66561	5.62529	4.6221	4.73184	' (original description: no original description)'	'35.2'	'not assigned.unknown'
g10366	8.13559	8.05751	7.55679	7.54158	'(chl4|525095 : 168.0) no description available & (at2g36490 : 136.0) A repressor of transcriptional gene silencing. Functions by demethylating the target promoter DNA. Interacts physically with RPA2/ROR1. In the ros1 mutants, an increase in methylation is observed in a number of gene promoters. Among the loci affected by ros1, a few (RD29A and At1g76930) are affected in cytosine methylation in a…	'27.3.34'	'RNA.regulation of transcription.Orphan family'
g10367	10.4113	10.3875	9.74598	9.74722	'(gnl|cdd|37059 : 334.0) no description available & (at5g27970 : 273.0) ARM repeat superfamily protein; FUNCTIONS IN: binding; INVOLVED IN: biological_process unknown; LOCATED IN: cellular_component unknown; EXPRESSED IN: 23 plant structures; EXPRESSED DURING: 13 growth stages; CONTAINS InterPro DOMAIN/s: Armadillo-type fold (InterPro:IPR016024), Protein of unknown function DUF1981, SEC7 associat…	'35.2'	'not assigned.unknown'
g10368	6.00258	6.10869	7.23873	6.9327	' no hits & (original description: no original description)'	'35.2'	'not assigned.unknown'
g10369	4.82238	5.22019	6.41379	6.45106	' no hits & (original description: no original description)'	'35.2'	'not assigned.unknown'
g10370	4.38819	5.08273	4.78581	4.86386	'(chl4|525694 : 187.0) no description available & (at1g59840 : 123.0) cofactor assembly of complex C (CCB4); FUNCTIONS IN: molecular_function unknown; INVOLVED IN: cytochrome b6f complex assembly; LOCATED IN: chloroplast; EXPRESSED IN: 20 plant structures; EXPRESSED DURING: 13 growth stages; CONTAINS InterPro DOMAIN/s: Protein of unknown function DUF2930 (InterPro:IPR021325); Has 35333 Blast hits…	'29.8'	'protein.assembly and cofactor ligation'
g10371	4.81898	4.90581	5.02295	5.18331	' no hits & (original description: no original description)'	'35.2'	'not assigned.unknown'
g10372	3.01172	3.14425	3.42459	3.07711	' no hits & (original description: no original description)'	'35.2'	'not assigned.unknown'
g10373	7.63575	7.25003	7.07921	6.94575	' no hits & (original description: no original description)'	'35.2'	'not assigned.unknown'
g10375	7.38031	7.425	7.31948	6.96987	' no hits & (original description: no original description)'	'35.2'	'not assigned.unknown'
g10377	6.05105	6.05596	5.9194	6.14415	' no hits & (original description: no original description)'	'35.2'	'not assigned.unknown'
g10378	5.98169	6.23981	7.46153	7.24504	' no hits & (original description: no original description)'	'35.2'	'not assigned.unknown'
g10379	7.18234	7.21484	7.3597	7.6236	' no hits & (original description: no original description)'	'35.2'	'not assigned.unknown'
g10381	6.24859	6.11498	6.31185	6.65608	'(at5g64670 : 109.0) Ribosomal protein L18e/L15 superfamily protein; FUNCTIONS IN: structural constituent of ribosome; INVOLVED IN: translation, ribosome biogenesis; LOCATED IN: ribosome, large ribosomal subunit; EXPRESSED IN: 20 plant structures; EXPRESSED DURING: 12 growth stages; CONTAINS InterPro DOMAIN/s: Ribosomal protein L18e/L15 (InterPro:IPR021131), Ribosomal protein L15, bacterial-type …	'29.2.1.1.3.2.15'	'protein.synthesis.ribosomal protein.prokaryotic.unknown organellar.50S subunit.L15'
g10382	6.88583	6.66198	6.86142	6.86325	'(at3g26560 : 222.0) ATP-dependent RNA helicase, putative; FUNCTIONS IN: in 6 functions; LOCATED IN: cytosol, mitochondrion; EXPRESSED IN: 24 plant structures; EXPRESSED DURING: 15 growth stages; CONTAINS InterPro DOMAIN/s: Helicase-associated domain (InterPro:IPR007502), DNA/RNA helicase, DEAD/DEAH box type, N-terminal (InterPro:IPR011545), Nucleic acid-binding, OB-fold (InterPro:IPR012340), Dom…	'27.1'	'RNA.processing'
g10383	7.27891	7.45805	7.75203	7.79505	'(gnl|cdd|37227 : 556.0) no description available & (at2g32410 : 477.0) AXR1-like (AXL); FUNCTIONS IN: binding, catalytic activity; INVOLVED IN: auxin homeostasis, auxin mediated signaling pathway, post-embryonic development, protein ubiquitination; LOCATED IN: peroxisome; EXPRESSED IN: 23 plant structures; EXPRESSED DURING: 11 growth stages; CONTAINS InterPro DOMAIN/s: UBA/THIF-type NAD/FAD bind…	'17.2.2'	'hormone metabolism.auxin.signal transduction'
g10384	7.01804	7.49959	7.35105	7.26195	' no hits & (original description: no original description)'	'35.2'	'not assigned.unknown'
g10385	8.57874	8.63108	8.33764	8.18473	' (original description: no original description)'	'35.2'	'not assigned.unknown'
g10386	9.62125	9.67456	9.43322	9.3791	' (original description: no original description)'	'35.2'	'not assigned.unknown'
g10387	9.3971	9.35673	10.2214	10.1623	'(chl4|521708 : 563.0) no description available & (gnl|cdd|29406 : 479.0) no description available & (gnl|cdd|35755 : 474.0) no description available & (at3g01910 : 299.0) Encodes a homodimeric Mo-enzyme with molybdopterin as organic component of the molybdenum cofactor. It lacks the heme domain that other eukaryotic Mo-enzymes possess and has no redox-active centers other than the molybdenum. SO…	'14.5'	'S-assimilation.sulfite oxidase'
g10388	3.87806	3.89992	4.23993	4.09808	' no hits & (original description: no original description)'	'35.2'	'not assigned.unknown'
g10389	4.95468	5.44863	5.66999	5.53847	'(gnl|cdd|30880 : 93.4) no description available & (at2g38330 : 88.6) MATE efflux family protein; FUNCTIONS IN: antiporter activity, drug transmembrane transporter activity, transporter activity; INVOLVED IN: drug transmembrane transport, transmembrane transport; LOCATED IN: chloroplast, membrane; EXPRESSED IN: 22 plant structures; EXPRESSED DURING: 13 growth stages; CONTAINS InterPro DOMAIN/s: M…	'15.1'	'metal handling.acquisition'
g1039	7.78253	7.9527	8.35201	8.13085	'(chl4|525000 : 219.0) no description available & (at1g44910 : 208.0) Binds the carboxyl-terminal domain (CTD) of the largest subunit of RNA polymerase II and functions as a scaffold for RNA processing machineries.; pre-mRNA-processing protein 40A (PRP40A); CONTAINS InterPro DOMAIN/s: FF domain (InterPro:IPR002713), WW/Rsp5/WWP (InterPro:IPR001202); BEST Arabidopsis thaliana protein match is: pre…	'35.1'	'not assigned.no ontology'
g10390	5.94441	6.10246	5.99838	6.10385	'(gnl|cdd|37596 : 177.0) no description available & (gnl|cdd|68835 : 175.0) no description available & (chl4|516793 : 167.0) no description available & (ipr007941 : 133.54994) Protein of unknown function DUF726 & (at4g36210 : 129.0) Protein of unknown function (DUF726); FUNCTIONS IN: molecular_function unknown; INVOLVED IN: biological_process unknown; LOCATED IN: cellular_component unknown; EXPRE…	'35.2'	'not assigned.unknown'
g10391	6.1536	6.44222	6.02459	6.14542	'(gnl|cdd|37596 : 177.0) no description available & (gnl|cdd|68835 : 175.0) no description available & (chl4|516793 : 167.0) no description available & (ipr007941 : 133.54994) Protein of unknown function DUF726 & (at4g36210 : 129.0) Protein of unknown function (DUF726); FUNCTIONS IN: molecular_function unknown; INVOLVED IN: biological_process unknown; LOCATED IN: cellular_component unknown; EXPRE…	'35.2'	'not assigned.unknown'
g10392	7.05106	7.00574	6.95582	6.62671	'(gnl|cdd|39529 : 189.0) no description available & (chl4|519229 : 181.0) no description available & (at1g80710 : 135.0) Encodes a WDâ‰ 40 repeat family protein containing a DWD (DDB1 binding WDâ‰ 40) motif. Mutant analysis demonstrates that DRS1 promotes tolerance to drought stress, possibly mediated by ABA, and suggests involvement of DDB1â‰ Cul4Ã±mediated protein degradation in drought respons…	'35.1'	'not assigned.no ontology'
g10393	8.6161	8.51046	8.91032	8.73534	' (original description: no original description)'	'35.2'	'not assigned.unknown'
g10394	3.00002	2.88264	3.21327	3.19268	' (original description: no original description)'	'35.2'	'not assigned.unknown'
g10395	6.97412	7.21347	8.05105	8.01491	'(gnl|cdd|37964 : 144.0) no description available & (at5g15610 : 104.0) Proteasome component (PCI) domain protein; CONTAINS InterPro DOMAIN/s: Proteasome component (PCI) domain (InterPro:IPR000717); BEST Arabidopsis thaliana protein match is: Proteasome component (PCI) domain protein (TAIR:AT3G02200.2); Has 694 Blast hits to 694 proteins in 209 species: Archae - 0; Bacteria - 0; Metazoa - 312; Fu…	'29.5.11.20'	'protein.degradation.ubiquitin.proteasom'
g10396	5.51364	5.77117	6.17151	5.99921	' no hits & (original description: no original description)'	'35.2'	'not assigned.unknown'
g10397	9.43518	9.48433	8.92906	8.92618	' no hits & (original description: no original description)'	'35.2'	'not assigned.unknown'
g10398	8.58492	8.5475	9.11982	9.22893	'(chl4|523099 : 593.0) no description available & (at2g22480 : 382.0) phosphofructokinase 5 (PFK5); CONTAINS InterPro DOMAIN/s: Pyrophosphate-dependent phosphofructokinase TP0108 (InterPro:IPR012004), Phosphofructokinase (InterPro:IPR000023); BEST Arabidopsis thaliana protein match is: phosphofructokinase 4 (TAIR:AT5G61580.1); Has 7923 Blast hits to 7389 proteins in 2127 species: Archae - 28; Bac…	'4.2.4'	'glycolysis.plastid branch.phosphofructokinase (PFK)'
g10399	2.19108	2.37734	2.42588	2.49235	' (original description: no original description)'	'35.2'	'not assigned.unknown'
g1040	6.03605	5.9426	6.35441	6.19441	'(gnl|cdd|37566 : 350.0) no description available & (chl4|514544 : 348.0) no description available & (at1g03905 : 321.0) P-loop containing nucleoside triphosphate hydrolases superfamily protein; FUNCTIONS IN: nucleoside-triphosphatase activity, ATPase activity, nucleotide binding, ATP binding; EXPRESSED IN: 8 plant structures; EXPRESSED DURING: petal differentiation and expansion stage, D bilater…	'34.16'	'transport.ABC transporters and multidrug resistance systems'
g10400	7.81479	7.72017	7.80735	7.75237	'(gnl|cdd|58034 : 297.0) no description available & (chl4|513600 : 290.0) no description available & (at2g24765 : 266.0) GTPase required for Golgi targeting of GRIP domain proteins. AtARL1 binds directly to the GRIP domain of AtGRIP in a GTP-dependent manner; ADP-ribosylation factor 3 (ARF3); FUNCTIONS IN: protein binding; INVOLVED IN: N-terminal protein myristoylation; LOCATED IN: Golgi stack, p…	'29.4'	'protein.postranslational modification'
g10401	6.94974	6.65175	6.57686	6.87912	' no hits & (original description: no original description)'	'35.2'	'not assigned.unknown'
g10402	3.82789	4.41621	4.01348	3.87741	' (original description: no original description)'	'35.2'	'not assigned.unknown'
g10403	5.41448	5.26956	5.16949	5.31582	'(chl4|517543 : 160.0) no description available & (at1g12250 : 119.0) Pentapeptide repeat-containing protein; FUNCTIONS IN: molecular_function unknown; INVOLVED IN: biological_process unknown; LOCATED IN: chloroplast thylakoid membrane, chloroplast thylakoid lumen, chloroplast; EXPRESSED IN: 22 plant structures; EXPRESSED DURING: 13 growth stages; CONTAINS InterPro DOMAIN/s: Pentapeptide repeat (…	'35.1.5'	'not assigned.no ontology.pentatricopeptide (PPR) repeat-containing protein'
g10404	4.55236	4.58414	4.98527	4.86907	'(chl4|524540 : 129.0) no description available & (at4g19100 : 118.0) Protein of unknown function (DUF3464); FUNCTIONS IN: molecular_function unknown; INVOLVED IN: biological_process unknown; LOCATED IN: chloroplast, membrane; EXPRESSED IN: 22 plant structures; EXPRESSED DURING: 13 growth stages; CONTAINS InterPro DOMAIN/s: Protein of unknown function DUF3464 (InterPro:IPR021855); BEST Arabidopsi…	'35.2'	'not assigned.unknown'
g10405	7.01821	7.23328	7.16907	7.07397	'(chl4|520170 : 251.0) no description available & (at5g19680 : 203.0) Leucine-rich repeat (LRR) family protein; CONTAINS InterPro DOMAIN/s: Leucine-rich repeat (InterPro:IPR001611); BEST Arabidopsis thaliana protein match is: Leucine-rich repeat (LRR) family protein (TAIR:AT5G22320.2); Has 1807 Blast hits to 1807 proteins in 277 species: Archae - 0; Bacteria - 0; Metazoa - 736; Fungi - 347; Plant…	'29.4'	'protein.postranslational modification'
g10406	6.04061	5.9874	5.61636	5.43751	' no hits & (original description: no original description)'	'35.2'	'not assigned.unknown'
g10407	7.36508	7.57797	7.43604	7.35805	'(at1g02740 : 107.0) MRG family protein; FUNCTIONS IN: chromatin binding; INVOLVED IN: chromatin assembly or disassembly; LOCATED IN: chromatin, nucleus; EXPRESSED IN: 15 plant structures; EXPRESSED DURING: 6 growth stages; CONTAINS InterPro DOMAIN/s: Histone H4 acetyltransferase, NuA4 complex, Eaf3/MRG15 subunit (InterPro:IPR017398), Tudor-like, plant (InterPro:IPR014002), MRG (InterPro:IPR00867…	'27.3.54'	'RNA.regulation of transcription.Histone acetyltransferases'
g10408	7.82916	8.11262	9.01382	8.89719	'(gnl|cdd|38186 : 269.0) no description available & (chl4|516116 : 251.0) no description available & (at2g39990 : 198.0) translation initiation factor eIF2 p47 subunit homolog; eukaryotic translation initiation factor 2 (EIF2); FUNCTIONS IN: translation initiation factor activity; INVOLVED IN: pollen germination, translational initiation, embryo development; LOCATED IN: eukaryotic translation ini…	'29.5.11.20'	'protein.degradation.ubiquitin.proteasom'
g10409	5.55041	5.44543	6.30873	6.29233	' no hits & (original description: no original description)'	'35.2'	'not assigned.unknown'
g1041	5.26251	5.07607	5.30281	5.37465	'(gnl|cdd|37566 : 350.0) no description available & (chl4|514544 : 348.0) no description available & (at1g03905 : 321.0) P-loop containing nucleoside triphosphate hydrolases superfamily protein; FUNCTIONS IN: nucleoside-triphosphatase activity, ATPase activity, nucleotide binding, ATP binding; EXPRESSED IN: 8 plant structures; EXPRESSED DURING: petal differentiation and expansion stage, D bilater…	'34.16'	'transport.ABC transporters and multidrug resistance systems'
g10410	5.52755	5.99942	6.10766	5.9991	' no hits & (original description: no original description)'	'35.2'	'not assigned.unknown'
g10411	7.24061	7.29067	7.83641	7.74961	'(gnl|cdd|35617 : 309.0) no description available & (at3g55070 : 296.0) LisH/CRA/RING-U-box domains-containing protein; FUNCTIONS IN: molecular_function unknown; INVOLVED IN: biological_process unknown; LOCATED IN: chloroplast; EXPRESSED IN: 24 plant structures; EXPRESSED DURING: 15 growth stages; CONTAINS InterPro DOMAIN/s: Ran binding protein, CRA domain (InterPro:IPR019589), CTLH, C-terminal L…	'35.2'	'not assigned.unknown'
g10413	11.5215	11.5281	11.4719	11.4369	'(chl4|512337 : 213.0) no description available & (gnl|cdd|35248 : 194.0) no description available & (gnl|cdd|30949 : 194.0) no description available & (at3g45770 : 136.0) Polyketide synthase, enoylreductase family protein; FUNCTIONS IN: copper ion binding, zinc ion binding, ATP binding; INVOLVED IN: oxidation reduction, metabolic process; LOCATED IN: mitochondrion, chloroplast; EXPRESSED IN: 25 …	'35.1'	'not assigned.no ontology'
g10414	4.98183	5.28078	4.93438	4.66716	'(at4g14890 : 113.0) 2Fe-2S ferredoxin-like superfamily protein; FUNCTIONS IN: electron carrier activity, iron-sulfur cluster binding, 2 iron, 2 sulfur cluster binding; INVOLVED IN: electron transport chain; LOCATED IN: chloroplast; EXPRESSED IN: 23 plant structures; EXPRESSED DURING: 13 growth stages; CONTAINS InterPro DOMAIN/s: Ferredoxin (InterPro:IPR001041), Ferredoxin [2Fe-2S], plant (InterP…	'26.30'	'misc. other Ferredoxins and Rieske domain'
g10415	7.89006	7.83826	9.06823	9.05025	' no hits & (original description: no original description)'	'35.2'	'not assigned.unknown'
g10416	9.44351	9.48239	9.94837	9.94791	'(gnl|cdd|37450 : 163.0) no description available & (chl4|515712 : 117.0) no description available & (at3g12390 : 113.0) Nascent polypeptide-associated complex (NAC), alpha subunit family protein; INVOLVED IN: response to salt stress; LOCATED IN: cytosolic ribosome; EXPRESSED IN: 24 plant structures; EXPRESSED DURING: 13 growth stages; CONTAINS InterPro DOMAIN/s: Ubiquitin-associated/translation …	'29.2.4'	'protein.synthesis.elongation'
g10417	9.15911	9.14951	8.34794	8.27657	'(chl4|514693 : 640.0) no description available & (gnl|cdd|33157 : 246.0) no description available & (p80093|crti_capan : 101.0) Phytoene dehydrogenase, chloroplast precursor (EC 1.14.99.-) (Phytoene desaturase) - Capsicum annuum (Bell pepper) & (at4g14210 : 97.1) Encodes phytoene desaturase (phytoene dehydrogenase), an enzyme that catalyzes the desaturation of phytoene to zeta-carotene during ca…	'16.1.4.2'	'secondary metabolism.isoprenoids.carotenoids.phytoene dehydrogenase'
g10418	7.59393	7.75837	7.54159	7.56849	' no hits & (original description: no original description)'	'35.2'	'not assigned.unknown'
g10419	8.30728	8.3885	9.2047	9.02146	'(gnl|cdd|39489 : 187.0) no description available & (at1g32220 : 165.0) NAD(P)-binding Rossmann-fold superfamily protein; FUNCTIONS IN: coenzyme binding, binding, catalytic activity; INVOLVED IN: response to oxidative stress; LOCATED IN: thylakoid, chloroplast, plastoglobule; EXPRESSED IN: 24 plant structures; EXPRESSED DURING: 15 growth stages; CONTAINS InterPro DOMAIN/s: NAD-dependent epimerase…	'35.1'	'not assigned.no ontology'
g1042	1.808	1.47808	1.56317	1.75795	'(at5g26340 : 120.0) Encodes a protein with high affinity, hexose-specific/H+ symporter activity. The activity of the transporter appears to be negatively regulated by phosphorylation. Importantly, microarray analysis, as well as the study of the expression of this gene in mutants involved in programmed cell death (PCD) demonstrated a tight correlation between this gene's expression and PCD.; MSS…	'34.2'	'transport.sugars'
g10420	6.34528	6.45184	8.61067	8.4212	'(chl4|526266 : 209.0) no description available & (gnl|cdd|33191 : 195.0) no description available & (at4g15093 : 180.0) catalytic LigB subunit of aromatic ring-opening dioxygenase family; FUNCTIONS IN: oxidoreductase activity, ferrous iron binding, zinc ion binding, oxidoreductase activity, acting on single donors with incorporation of molecular oxygen; INVOLVED IN: oxidation reduction, cellular…	'35.1'	'not assigned.no ontology'
g10421	8.87887	8.92448	9.66532	9.62875	'(at1g61790 : 146.0) Oligosaccharyltransferase complex/magnesium transporter family protein; FUNCTIONS IN: oligosaccharide transmembrane transporter activity; INVOLVED IN: biological_process unknown; LOCATED IN: endoplasmic reticulum, plasma membrane, chloroplast; EXPRESSED IN: 26 plant structures; EXPRESSED DURING: 15 growth stages; CONTAINS InterPro DOMAIN/s: Magnesium transporter protein 1 (In…	'34.2'	'transport.sugars'
g10422	9.94219	10.0367	10.2933	10.2814	'(gnl|cdd|37126 : 853.0) no description available & (chl4|515402 : 825.0) no description available & (at5g41770 : 724.0) crooked neck protein, putative / cell cycle protein, putative; FUNCTIONS IN: binding; INVOLVED IN: RNA processing; LOCATED IN: intracellular; EXPRESSED IN: 22 plant structures; EXPRESSED DURING: 13 growth stages; CONTAINS InterPro DOMAIN/s: Tetratricopeptide-like helical (Inter…	'31.3'	'cell.cycle'
g10423	10.4797	10.442	10.2519	10.1149	'(chl4|524434 : 861.0) no description available & (at1g26830 : 853.0) Cullin, putative, similar to Cullin homolog 3 (CUL-3) SP:Q13618, GI:3639052 from (Homo sapiens); contains Pfam profile PF00888: Cullin family. Interacts with other components of E3 ligase complex suggesting it functions in RUB-modification. Forms complexes with BTB domain proteins forming a novel class of E3-based ubiquitin pro…	'29.5.11.4.5.1'	'protein.degradation.ubiquitin.E3.BTB/POZ Cullin3.Cullin3'
g10424	8.14382	8.46793	9.17551	9.12222	'(gnl|cdd|36346 : 1069.0) no description available & (at1g03190 : 1051.0) UV damage and heat induce a common stress response in plants that leads to tissue death and reduced chloroplast function. The UVH6 product is suggested to be a negative regulator of this response.; ULTRAVIOLET HYPERSENSITIVE 6 (UVH6); FUNCTIONS IN: in 6 functions; INVOLVED IN: DNA repair, response to UV, response to heat; L…	'28.2'	'DNA.repair'
g10425	9.3047	9.44268	9.49142	9.42532	'(at1g50500 : 455.0) encodes a member of VPS53 family protein involved in the retrograde trafficking of vesicles to the late Golgi. Mutants in this gene are more sensitive to heat and osmotic stress.; HEAT-INTOLERANT 1 (HIT1); CONTAINS InterPro DOMAIN/s: Vps53-like, N-terminal (InterPro:IPR007234); BEST Arabidopsis thaliana protein match is: Membrane trafficking VPS53 family protein (TAIR:AT1G509…	'31.4'	'cell.vesicle transport'
g10426	12.7481	12.7257	12.7091	12.6381	'(chl4|515414 : 353.0) no description available & (a2wxx3|rl51_orysi : 338.0) 60S ribosomal protein L5-1 OS=Oryza sativa subsp. indica GN=RPL5A PE=2 SV=2 & (at3g25520 : 324.0) Encodes ribosomal protein L5 that binds to 5S ribosomal RNA and in involved in its export from the nucleus to the cytoplasm. Identified in a screen for enhancers of as1. as1/pgy double mutants show defects in leaf vascular …	'29.2.1.2.2.5'	'protein.synthesis.ribosomal protein.eukaryotic.60S subunit.L5'
g10427	10.7194	10.7054	10.0165	10.0982	' (original description: no original description)'	'35.2'	'not assigned.unknown'
g10428	9.07803	9.24947	9.84192	9.85285	' (original description: no original description)'	'35.2'	'not assigned.unknown'
g10429	7.73297	7.62285	9.11977	9.10823	' no hits & (original description: no original description)'	'35.2'	'not assigned.unknown'
g1043	8.00397	8.04198	8.10219	8.16531	'(chl4|522598 : 560.0) no description available & (o22437|chld_pea : 525.0) Magnesium-chelatase subunit chlD, chloroplast precursor (EC 6.6.1.1) (Mg-protoporphyrin IX chelatase) (Mg-chelatase subunit D) - Pisum sativum (Garden pea) & (at1g08520 : 516.0) Encodes the CHLD subunit of the Mg-chelatase enzyme involved in chlorophyll biosynthesis. Lines carrying recessive mutations of this locus are wh…	'19.10'	'tetrapyrrole synthesis.magnesium chelatase'
g10430	7.20248	7.40049	8.07443	8.10117	' no hits & (original description: no original description)'	'35.2'	'not assigned.unknown'
g10432	6.96435	7.34829	6.34943	6.41787	' no hits & (original description: no original description)'	'35.2'	'not assigned.unknown'
g10434	8.95237	8.89857	10.3699	10.3365	'(chl4|520147 : 432.0) no description available & (at2g31810 : 347.0) ACT domain-containing small subunit of acetolactate synthase protein; FUNCTIONS IN: acetolactate synthase activity, amino acid binding; INVOLVED IN: branched chain family amino acid biosynthetic process; LOCATED IN: chloroplast; EXPRESSED IN: 24 plant structures; EXPRESSED DURING: 13 growth stages; CONTAINS InterPro DOMAIN/s: A…	'13.1.4.1.1'	'amino acid metabolism.synthesis.branched chain group.common.acetolactate synthase'
g10436	9.64198	9.71534	10.5002	10.5196	' (original description: no original description)'	'35.2'	'not assigned.unknown'
g10437	5.60622	5.66746	5.90328	5.71724	'(chl4|511970 : 508.0) no description available & (at5g10330 : 464.0) Encodes histidinol-phosphate aminotransferase that catalyzes the eighth step in histidine biosynthesis. Loss of function mutations are embryo lethal.; histidinol phosphate aminotransferase 1 (HPA1); CONTAINS InterPro DOMAIN/s: Pyridoxal phosphate-dependent transferase, major domain (InterPro:IPR015424), Aminotransferase, class …	'13.1.7.7'	'amino acid metabolism.synthesis.histidine.histidinol-phosphate aminotransferase'
g10438	7.46234	7.45471	8.31722	8.11354	'(gnl|cdd|35701 : 247.0) no description available & (chl4|521040 : 235.0) no description available & (gnl|cdd|47677 : 225.0) no description available & (at5g44635 : 224.0) MINICHROMOSOME MAINTENANCE 6 (MCM6); FUNCTIONS IN: DNA-dependent ATPase activity, DNA binding, ATP binding; INVOLVED IN: cell proliferation, DNA-dependent DNA replication initiation, DNA unwinding involved in replication; LOCAT…	'28.1'	'DNA.synthesis/chromatin structure'
g10439	9.83144	9.96364	9.91302	9.9484	' no hits & (original description: no original description)'	'35.2'	'not assigned.unknown'
g1044	7.99571	7.87239	8.07177	8.04105	'(chl4|522598 : 560.0) no description available & (o22437|chld_pea : 525.0) Magnesium-chelatase subunit chlD, chloroplast precursor (EC 6.6.1.1) (Mg-protoporphyrin IX chelatase) (Mg-chelatase subunit D) - Pisum sativum (Garden pea) & (at1g08520 : 516.0) Encodes the CHLD subunit of the Mg-chelatase enzyme involved in chlorophyll biosynthesis. Lines carrying recessive mutations of this locus are wh…	'19.10'	'tetrapyrrole synthesis.magnesium chelatase'
g10440	7.62718	7.94416	7.35334	7.25092	' (original description: no original description)'	'35.2'	'not assigned.unknown'
g10442	3.88289	3.72919	3.55693	3.8693	'(gnl|cdd|36962 : 101.0) no description available & (at2g39460 : 99.0) Encodes a 60S ribosomal protein L23aA (AtrpL23aA). Paralog of RLPL23aB.; ribosomal protein L23AA (RPL23AA); FUNCTIONS IN: structural constituent of ribosome, RNA binding, nucleotide binding; INVOLVED IN: response to oxidative stress, response to high light intensity, response to cold, translation, ribosome biogenesis; LOCATED …	'29.2.1.2.2.523'	'protein.synthesis.ribosomal protein.eukaryotic.60S subunit.L23A'
g10443	4.98085	4.78102	4.74947	5.08642	'(gnl|cdd|36962 : 101.0) no description available & (at2g39460 : 99.0) Encodes a 60S ribosomal protein L23aA (AtrpL23aA). Paralog of RLPL23aB.; ribosomal protein L23AA (RPL23AA); FUNCTIONS IN: structural constituent of ribosome, RNA binding, nucleotide binding; INVOLVED IN: response to oxidative stress, response to high light intensity, response to cold, translation, ribosome biogenesis; LOCATED …	'29.2.1.2.2.523'	'protein.synthesis.ribosomal protein.eukaryotic.60S subunit.L23A'
g10444	5.05124	4.96248	5.14517	5.03005	'(at4g24050 : 158.0) NAD(P)-binding Rossmann-fold superfamily protein; FUNCTIONS IN: oxidoreductase activity, binding, catalytic activity; INVOLVED IN: oxidation reduction, metabolic process; EXPRESSED IN: 15 plant structures; EXPRESSED DURING: 7 growth stages; CONTAINS InterPro DOMAIN/s: NAD(P)-binding domain (InterPro:IPR016040), Glucose/ribitol dehydrogenase (InterPro:IPR002347), Short-chain d…	'26.22'	'misc.short chain dehydrogenase/reductase (SDR)'
g10445	6.16175	5.7691	5.50198	5.99745	'(gnl|cdd|69288 : 244.0) no description available & (at3g05500 : 214.0) Rubber elongation factor protein (REF); INVOLVED IN: biological_process unknown; LOCATED IN: vacuole; EXPRESSED IN: 24 plant structures; EXPRESSED DURING: 15 growth stages; CONTAINS InterPro DOMAIN/s: Rubber elongation factor (InterPro:IPR008802); BEST Arabidopsis thaliana protein match is: Rubber elongation factor protein (R…	'35.1'	'not assigned.no ontology'
g10446	6.06696	5.98357	5.89849	5.91567	'(gnl|cdd|69288 : 245.0) no description available & (at3g05500 : 216.0) Rubber elongation factor protein (REF); INVOLVED IN: biological_process unknown; LOCATED IN: vacuole; EXPRESSED IN: 24 plant structures; EXPRESSED DURING: 15 growth stages; CONTAINS InterPro DOMAIN/s: Rubber elongation factor (InterPro:IPR008802); BEST Arabidopsis thaliana protein match is: Rubber elongation factor protein (R…	'35.1'	'not assigned.no ontology'
g10447	6.45044	5.78241	5.78648	6.15809	'(at1g32640 : 221.0) Encodes a MYC-related transcriptional activator with a typical DNA binding domain of a basic helix-loop-helix leucine zipper motif. Binds to an extended G-Box promoter motif. Its transcription is induced by dehydration stress and ABA treatment. Negative regulator of blue lightÃ±mediated photomorphogenic growth and blue and far-red-lightÃ±regulated gene expression. Positive re…	'29.4'	'protein.postranslational modification'
g10448	3.60091	3.4584	3.44406	3.41725	'(at2g47970 : 293.0) Nuclear pore localisation protein NPL4; FUNCTIONS IN: molecular_function unknown; INVOLVED IN: biological_process unknown; LOCATED IN: cellular_component unknown; EXPRESSED IN: 23 plant structures; EXPRESSED DURING: 13 growth stages; CONTAINS InterPro DOMAIN/s: NPL4 (InterPro:IPR007717); BEST Arabidopsis thaliana protein match is: NPL4-like protein 1 (TAIR:AT3G63000.1); Has 3…	'35.1'	'not assigned.no ontology'
g10449	1.53054	1.49469	1.36192	1.51185	'(at2g47970 : 259.0) Nuclear pore localisation protein NPL4; FUNCTIONS IN: molecular_function unknown; INVOLVED IN: biological_process unknown; LOCATED IN: cellular_component unknown; EXPRESSED IN: 23 plant structures; EXPRESSED DURING: 13 growth stages; CONTAINS InterPro DOMAIN/s: NPL4 (InterPro:IPR007717); BEST Arabidopsis thaliana protein match is: NPL4-like protein 1 (TAIR:AT3G63000.1); Has 3…	'35.1'	'not assigned.no ontology'
g1045	5.36409	5.49463	6.52127	6.24008	' (original description: no original description)'	'35.2'	'not assigned.unknown'
g10450	3.12893	2.75609	2.68527	3.07319	'(at2g47970 : 291.0) Nuclear pore localisation protein NPL4; FUNCTIONS IN: molecular_function unknown; INVOLVED IN: biological_process unknown; LOCATED IN: cellular_component unknown; EXPRESSED IN: 23 plant structures; EXPRESSED DURING: 13 growth stages; CONTAINS InterPro DOMAIN/s: NPL4 (InterPro:IPR007717); BEST Arabidopsis thaliana protein match is: NPL4-like protein 1 (TAIR:AT3G63000.1); Has 3…	'35.1'	'not assigned.no ontology'
g10451	1.88177	1.95484	1.90145	2.00325	'(at2g47970 : 125.0) Nuclear pore localisation protein NPL4; FUNCTIONS IN: molecular_function unknown; INVOLVED IN: biological_process unknown; LOCATED IN: cellular_component unknown; EXPRESSED IN: 23 plant structures; EXPRESSED DURING: 13 growth stages; CONTAINS InterPro DOMAIN/s: NPL4 (InterPro:IPR007717); BEST Arabidopsis thaliana protein match is: NPL4-like protein 1 (TAIR:AT3G63000.1); Has 3…	'35.1'	'not assigned.no ontology'
g10452	7.74715	7.50494	7.98408	7.91672	' no hits & (original description: no original description)'	'35.2'	'not assigned.unknown'
g10458	2.55792	2.59281	2.43125	2.49677	' no hits & (original description: no original description)'	'35.2'	'not assigned.unknown'
g1046	4.95786	4.98625	5.86526	5.91655	' (original description: no original description)'	'35.2'	'not assigned.unknown'
g10462	2.54357	2.17007	2.26234	2.28505	' no hits & (original description: no original description)'	'35.2'	'not assigned.unknown'
g10467	9.49527	9.45183	7.27012	7.29389	' (original description: no original description)'	'35.2'	'not assigned.unknown'
g10468	9.22946	9.22	7.34095	7.15228	' (original description: no original description)'	'35.2'	'not assigned.unknown'
g10469	7.58883	7.38911	6.91239	6.66922	'(gnl|cdd|38302 : 315.0) no description available & (at5g47080 : 284.0) Regulatory subunit beta of casein kinase II. purified CKB1 resulted in up 100-fold stimulation of casein kinase activity compared with the CKA1 activity alone. Forms a tetrameric complex with CKA1 (CKA1(2)CKB1(2)).; casein kinase II beta chain 1 (CKB1); CONTAINS InterPro DOMAIN/s: Casein kinase II, regulatory subunit, alpha-h…	'29.4'	'protein.postranslational modification'
g1047	6.99089	7.0839	6.50916	6.56204	'(chl4|523733 : 214.0) no description available & (at2g46100 : 109.0) Nuclear transport factor 2 (NTF2) family protein; FUNCTIONS IN: molecular_function unknown; INVOLVED IN: biological_process unknown; LOCATED IN: chloroplast; CONTAINS InterPro DOMAIN/s: Protein of unknown function DUF2358 (InterPro:IPR018790); BEST Arabidopsis thaliana protein match is: Uncharacterized conserved protein (DUF235…	'35.2'	'not assigned.unknown'
g10472	3.73709	3.58909	3.68684	3.42678	'(gnl|cdd|38302 : 326.0) no description available & (at5g47080 : 293.0) Regulatory subunit beta of casein kinase II. purified CKB1 resulted in up 100-fold stimulation of casein kinase activity compared with the CKA1 activity alone. Forms a tetrameric complex with CKA1 (CKA1(2)CKB1(2)).; casein kinase II beta chain 1 (CKB1); CONTAINS InterPro DOMAIN/s: Casein kinase II, regulatory subunit, alpha-h…	'29.4'	'protein.postranslational modification'
g10475	7.47972	7.40618	6.98517	6.93337	'(gnl|cdd|38302 : 326.0) no description available & (at5g47080 : 293.0) Regulatory subunit beta of casein kinase II. purified CKB1 resulted in up 100-fold stimulation of casein kinase activity compared with the CKA1 activity alone. Forms a tetrameric complex with CKA1 (CKA1(2)CKB1(2)).; casein kinase II beta chain 1 (CKB1); CONTAINS InterPro DOMAIN/s: Casein kinase II, regulatory subunit, alpha-h…	'29.4'	'protein.postranslational modification'
g10478	3.78361	3.33548	3.61344	3.26553	'(gnl|cdd|38302 : 326.0) no description available & (at5g47080 : 293.0) Regulatory subunit beta of casein kinase II. purified CKB1 resulted in up 100-fold stimulation of casein kinase activity compared with the CKA1 activity alone. Forms a tetrameric complex with CKA1 (CKA1(2)CKB1(2)).; casein kinase II beta chain 1 (CKB1); CONTAINS InterPro DOMAIN/s: Casein kinase II, regulatory subunit, alpha-h…	'29.4'	'protein.postranslational modification'
g1048	6.92051	6.7419	6.17418	6.28695	'(chl4|523733 : 214.0) no description available & (at2g46100 : 109.0) Nuclear transport factor 2 (NTF2) family protein; FUNCTIONS IN: molecular_function unknown; INVOLVED IN: biological_process unknown; LOCATED IN: chloroplast; CONTAINS InterPro DOMAIN/s: Protein of unknown function DUF2358 (InterPro:IPR018790); BEST Arabidopsis thaliana protein match is: Uncharacterized conserved protein (DUF235…	'35.2'	'not assigned.unknown'
g10482	2.8722	3.18781	2.72983	2.84381	'(gnl|cdd|38302 : 315.0) no description available & (at5g47080 : 284.0) Regulatory subunit beta of casein kinase II. purified CKB1 resulted in up 100-fold stimulation of casein kinase activity compared with the CKA1 activity alone. Forms a tetrameric complex with CKA1 (CKA1(2)CKB1(2)).; casein kinase II beta chain 1 (CKB1); CONTAINS InterPro DOMAIN/s: Casein kinase II, regulatory subunit, alpha-h…	'29.4'	'protein.postranslational modification'
g10485	8.29693	8.34386	8.81239	8.7918	'(gnl|cdd|86541 : 195.0) no description available & (at1g80680 : 127.0) Mutant has early-flowering phenotype, encodes a putative nucleoporin. Required for the activation of downstream defense pathways by the snc1 mutation. Involved in basal resistance against bacterial pathogens.; SUPPRESSOR OF AUXIN RESISTANCE 3 (SAR3); FUNCTIONS IN: porin activity; INVOLVED IN: mRNA export from nucleus, defense…	'29.3.1'	'protein.targeting.nucleus'
g10486	10.0517	9.95761	10.0253	10.019	'(gnl|cdd|86541 : 196.0) no description available & (at1g59660 : 147.0) Nucleoporin autopeptidase; FUNCTIONS IN: transporter activity; INVOLVED IN: transport; LOCATED IN: chloroplast, nuclear pore; EXPRESSED IN: 16 plant structures; EXPRESSED DURING: 7 growth stages; CONTAINS InterPro DOMAIN/s: Peptidase S59, nucleoporin (InterPro:IPR007230); BEST Arabidopsis thaliana protein match is: Nucleopori…	'29.3.1'	'protein.targeting.nucleus'
g1049	5.87382	6.07453	6.2972	6.18803	' (original description: no original description)'	'35.2'	'not assigned.unknown'
g10492	6.22248	5.69718	5.74479	5.87697	'(at3g47470 : 267.0) Encodes a chlorophyll a/b-binding protein that is more similar to the PSI Cab proteins than the PSII cab proteins. The predicted protein is about 20 amino acids shorter than most known Cab proteins.; light-harvesting chlorophyll-protein complex I subunit A4 (LHCA4); FUNCTIONS IN: chlorophyll binding; INVOLVED IN: response to karrikin, photosynthesis; LOCATED IN: in 7 componen…	'1.1.2.1'	PS.lightreaction.photosystem I.LHC-I'
g10493	4.80217	4.54216	4.54845	5.04541	' no hits & (original description: no original description)'	'35.2'	'not assigned.unknown'
g10494	6.89999	6.3222	6.36905	6.60064	'(p50346|rla0_soybn : 166.0) 60S acidic ribosomal protein P0 - Glycine max (Soybean) & (at2g40010 : 162.0) Ribosomal protein L10 family protein; FUNCTIONS IN: structural constituent of ribosome; INVOLVED IN: translational elongation, translation, ribosome biogenesis; LOCATED IN: cytosolic ribosome, ribosome; EXPRESSED IN: 19 plant structures; EXPRESSED DURING: 13 growth stages; CONTAINS InterPro …	'29.2.1.2.2.80'	'protein.synthesis.ribosomal protein.eukaryotic.60S subunit.P0'
g10495	7.91709	8.14774	8.01473	7.80792	' no hits & (original description: no original description)'	'35.2'	'not assigned.unknown'
g10496	5.95546	5.47941	5.67446	5.89324	'(gnl|cdd|69290 : 221.0) no description available & (at4g21280 : 209.0) Encodes the PsbQ subunit of the oxygen evolving complex of photosystem II.; photosystem II subunit QA (PSBQA); FUNCTIONS IN: calcium ion binding; INVOLVED IN: response to light stimulus, peptidyl-cysteine S-nitrosylation, response to light intensity; LOCATED IN: chloroplast thylakoid membrane, chloroplast thylakoid lumen, chl…	'1.1.1.2'	'PS.lightreaction.photosystem II.PSII polypeptide subunits'
g10497	6.22825	5.67418	5.77861	6.13113	'(gnl|cdd|69290 : 222.0) no description available & (at4g21280 : 202.0) Encodes the PsbQ subunit of the oxygen evolving complex of photosystem II.; photosystem II subunit QA (PSBQA); FUNCTIONS IN: calcium ion binding; INVOLVED IN: response to light stimulus, peptidyl-cysteine S-nitrosylation, response to light intensity; LOCATED IN: chloroplast thylakoid membrane, chloroplast thylakoid lumen, chl…	'1.1.1.2'	'PS.lightreaction.photosystem II.PSII polypeptide subunits'
g10498	6.28165	5.82975	5.91154	6.25012	'(gnl|cdd|69290 : 221.0) no description available & (q41048|psbq1_maize : 197.0) Oxygen-evolving enhancer protein 3-1, chloroplast precursor (OEE3) (16 kDa subunit of oxygen evolving system of photosystem II) (OEC 16 kDa subunit) - Zea mays (Maize) & (at4g21280 : 189.0) Encodes the PsbQ subunit of the oxygen evolving complex of photosystem II.; photosystem II subunit QA (PSBQA); FUNCTIONS IN: cal…	'1.1.1.2'	'PS.lightreaction.photosystem II.PSII polypeptide subunits'
g10499	4.71378	4.35535	4.52071	4.68877	'(gnl|cdd|69290 : 221.0) no description available & (at4g21280 : 197.0) Encodes the PsbQ subunit of the oxygen evolving complex of photosystem II.; photosystem II subunit QA (PSBQA); FUNCTIONS IN: calcium ion binding; INVOLVED IN: response to light stimulus, peptidyl-cysteine S-nitrosylation, response to light intensity; LOCATED IN: chloroplast thylakoid membrane, chloroplast thylakoid lumen, chl…	'1.1.1.2'	'PS.lightreaction.photosystem II.PSII polypeptide subunits'
g105	6.25954	6.28714	6.71173	6.55913	' (original description: no original description)'	'35.2'	'not assigned.unknown'
g1050	5.16661	5.5303	6.09673	5.99929	' (original description: no original description)'	'35.2'	'not assigned.unknown'
g10500	4.93141	4.69939	5.19537	4.88662	'(at2g05790 : 233.0) O-Glycosyl hydrolases family 17 protein; FUNCTIONS IN: cation binding, hydrolase activity, hydrolyzing O-glycosyl compounds, catalytic activity; INVOLVED IN: carbohydrate metabolic process; LOCATED IN: endomembrane system; EXPRESSED IN: 22 plant structures; EXPRESSED DURING: 13 growth stages; CONTAINS InterPro DOMAIN/s: X8 (InterPro:IPR012946), Glycoside hydrolase, catalytic …	'26.4'	'misc.beta 1,3 glucan hydrolases'
g10501	4.91041	5.12142	4.77225	5.01026	'(at2g05790 : 229.0) O-Glycosyl hydrolases family 17 protein; FUNCTIONS IN: cation binding, hydrolase activity, hydrolyzing O-glycosyl compounds, catalytic activity; INVOLVED IN: carbohydrate metabolic process; LOCATED IN: endomembrane system; EXPRESSED IN: 22 plant structures; EXPRESSED DURING: 13 growth stages; CONTAINS InterPro DOMAIN/s: X8 (InterPro:IPR012946), Glycoside hydrolase, catalytic …	'26.4'	'misc.beta 1,3 glucan hydrolases'
g10502	3.37503	2.96467	3.04526	3.08119	'(at3g53630 : 143.0) unknown protein; BEST Arabidopsis thaliana protein match is: unknown protein (TAIR:AT4G18692.1); Has 42 Blast hits to 42 proteins in 10 species: Archae - 0; Bacteria - 0; Metazoa - 0; Fungi - 0; Plants - 42; Viruses - 0; Other Eukaryotes - 0 (source: NCBI BLink). & (reliability: 286.0) & (original description: no original description)'	'35.2'	'not assigned.unknown'
g10503	3.11301	2.94136	3.04273	2.96786	'(at3g53630 : 141.0) unknown protein; BEST Arabidopsis thaliana protein match is: unknown protein (TAIR:AT4G18692.1); Has 42 Blast hits to 42 proteins in 10 species: Archae - 0; Bacteria - 0; Metazoa - 0; Fungi - 0; Plants - 42; Viruses - 0; Other Eukaryotes - 0 (source: NCBI BLink). & (reliability: 282.0) & (original description: no original description)'	'35.2'	'not assigned.unknown'
g10504	7.93768	7.58014	7.43969	7.72528	'(at1g76080 : 360.0) Encodes a thioredoxin localized in chloroplast stroma. Known as CDSP32 (CHLOROPLASTIC DROUGHT-INDUCED STRESS PROTEIN OF 32 KD).; chloroplastic drought-induced stress protein of 32 kD (CDSP32); INVOLVED IN: cell redox homeostasis; LOCATED IN: chloroplast stroma, chloroplast, chloroplast envelope; EXPRESSED IN: 23 plant structures; EXPRESSED DURING: 14 growth stages; CONTAINS I…	'21.1'	'redox.thioredoxin'
g10505	7.03403	7.12694	6.55655	6.57951	'(chl4|516552 : 439.0) no description available & (at1g57770 : 385.0) FAD/NAD(P)-binding oxidoreductase family protein; FUNCTIONS IN: oxidoreductase activity; LOCATED IN: chloroplast; EXPRESSED IN: 21 plant structures; EXPRESSED DURING: 13 growth stages; CONTAINS InterPro DOMAIN/s: Amine oxidase (InterPro:IPR002937); BEST Arabidopsis thaliana protein match is: carotenoid isomerase (TAIR:AT1G06820…	'16.1.4'	'secondary metabolism.isoprenoids.carotenoids'
g10506	5.56693	5.21376	5.71206	5.42401	'(gnl|cdd|38557 : 236.0) no description available & (at5g60340 : 203.0) P-loop containing nucleoside triphosphate hydrolases superfamily protein; FUNCTIONS IN: oxidoreductase activity, ATP binding; INVOLVED IN: metabolic process; LOCATED IN: mitochondrion; EXPRESSED IN: 7 plant structures; EXPRESSED DURING: LP.04 four leaves visible, C globular stage, petal differentiation and expansion stage, D …	'20.2'	'stress.abiotic'
g10507	5.51797	5.50338	5.63823	5.54044	'(gnl|cdd|38557 : 236.0) no description available & (at5g60340 : 203.0) P-loop containing nucleoside triphosphate hydrolases superfamily protein; FUNCTIONS IN: oxidoreductase activity, ATP binding; INVOLVED IN: metabolic process; LOCATED IN: mitochondrion; EXPRESSED IN: 7 plant structures; EXPRESSED DURING: LP.04 four leaves visible, C globular stage, petal differentiation and expansion stage, D …	'20.2'	'stress.abiotic'
g10508	5.26638	5.56398	5.58627	5.53573	' (original description: no original description)'	'35.2'	'not assigned.unknown'
g10509	5.355	5.43904	5.03722	5.27013	'(gnl|cdd|37787 : 430.0) no description available & (gnl|cdd|79991 : 343.0) no description available & (at2g44660 : 333.0) ALG6, ALG8 glycosyltransferase family; FUNCTIONS IN: transferase activity, transferring hexosyl groups, transferase activity, transferring glycosyl groups; INVOLVED IN: biological_process unknown; LOCATED IN: endomembrane system, endoplasmic reticulum membrane; EXPRESSED IN: …	'26.2'	'misc.UDP glucosyl and glucoronyl transferases'
g1051	6.15054	6.14517	6.37662	6.3347	' (original description: no original description)'	'35.2'	'not assigned.unknown'
g10510	5.60425	5.7882	5.92699	5.8642	' (original description: no original description)'	'35.2'	'not assigned.unknown'
g10511	5.3433	5.20373	5.22911	5.21949	'(gnl|cdd|37787 : 430.0) no description available & (gnl|cdd|79991 : 343.0) no description available & (at2g44660 : 333.0) ALG6, ALG8 glycosyltransferase family; FUNCTIONS IN: transferase activity, transferring hexosyl groups, transferase activity, transferring glycosyl groups; INVOLVED IN: biological_process unknown; LOCATED IN: endomembrane system, endoplasmic reticulum membrane; EXPRESSED IN: …	'26.2'	'misc.UDP glucosyl and glucoronyl transferases'
g10512	6.02747	6.02737	5.53534	5.78701	' no hits & (original description: no original description)'	'35.2'	'not assigned.unknown'
g10513	6.81546	6.83494	6.48856	6.31666	' no hits & (original description: no original description)'	'35.2'	'not assigned.unknown'
g10514	4.68503	4.40938	4.00394	3.87407	' no hits & (original description: no original description)'	'35.2'	'not assigned.unknown'
g10515	7.78147	7.87394	8.68737	8.60458	' no hits & (original description: no original description)'	'35.2'	'not assigned.unknown'
g10516	7.69094	7.79855	8.54382	8.52611	' no hits & (original description: no original description)'	'35.2'	'not assigned.unknown'
g10517	8.02797	8.23352	7.89473	7.7831	' (original description: no original description)'	'35.2'	'not assigned.unknown'
g10518	8.16844	8.30871	7.94074	7.85669	' (original description: no original description)'	'35.2'	'not assigned.unknown'
g10519	8.15045	8.21876	7.43136	7.57982	'(at5g48020 : 348.0) 2-oxoglutarate (2OG) and Fe(II)-dependent oxygenase superfamily protein; Has 30201 Blast hits to 17322 proteins in 780 species: Archae - 12; Bacteria - 1396; Metazoa - 17338; Fungi - 3422; Plants - 5037; Viruses - 0; Other Eukaryotes - 2996 (source: NCBI BLink). & (chl4|514669 : 323.0) no description available & (reliability: 696.0) & (original description: no original descri…	'35.2'	'not assigned.unknown'
g1052	1.45365	1.43433	1.5829	1.64291	' (original description: no original description)'	'35.2'	'not assigned.unknown'
g10520	7.82863	7.77249	8.32935	8.26661	'(gnl|cdd|36636 : 166.0) no description available & (at5g16710 : 157.0) The protein undergoes thiolation following treatment with the oxidant tert-butylhydroperoxide.; dehydroascorbate reductase 1 (DHAR3); FUNCTIONS IN: glutathione dehydrogenase (ascorbate) activity; INVOLVED IN: protein amino acid glutathionylation; LOCATED IN: chloroplast stroma, chloroplast, chloroplast envelope; EXPRESSED IN:…	'21.2.1'	'redox.ascorbate and glutathione.ascorbate'
g10521	7.66367	7.6883	8.01806	8.013	'(gnl|cdd|36636 : 165.0) no description available & (at5g16710 : 153.0) The protein undergoes thiolation following treatment with the oxidant tert-butylhydroperoxide.; dehydroascorbate reductase 1 (DHAR3); FUNCTIONS IN: glutathione dehydrogenase (ascorbate) activity; INVOLVED IN: protein amino acid glutathionylation; LOCATED IN: chloroplast stroma, chloroplast, chloroplast envelope; EXPRESSED IN:…	'21.2.1'	'redox.ascorbate and glutathione.ascorbate'
g10522	9.28299	9.43322	9.90689	9.85056	'(chl4|513489 : 421.0) no description available & (q42689|glna2_chlre : 420.0) Glutamine synthetase, chloroplast precursor (EC 6.3.1.2) (Glutamate--ammonia ligase) (GS2) - Chlamydomonas reinhardtii & (gnl|cdd|35902 : 326.0) no description available & (at5g35630 : 303.0) chloroplastic glutamine synthetase; glutamine synthetase 2 (GS2); FUNCTIONS IN: glutamate-ammonia ligase activity; INVOLVED IN: …	'12.2.2'	'N-metabolism.ammonia metabolism.glutamine synthetase'
g10523	11.2054	11.1939	11.5485	11.5751	'(q42688|glna1_chlre : 589.0) Glutamine synthetase cytosolic isozyme (EC 6.3.1.2) (Glutamate--ammonia ligase) (GS1) - Chlamydomonas reinhardtii & (chl4|519266 : 589.0) no description available & (gnl|cdd|35902 : 480.0) no description available & (at5g35630 : 442.0) chloroplastic glutamine synthetase; glutamine synthetase 2 (GS2); FUNCTIONS IN: glutamate-ammonia ligase activity; INVOLVED IN: in 8 …	'12.2.2'	'N-metabolism.ammonia metabolism.glutamine synthetase'
g10524	11.9211	11.839	11.9486	11.9664	'(chl4|523702 : 328.0) no description available & (o65731|rs5_cicar : 303.0) 40S ribosomal protein S5 (Fragment) - Cicer arietinum (Chickpea) (Garbanzo) & (at2g37270 : 301.0) One of two genes encoding the ribosomal protein S5. Expressed at a lower level compared to ATRPS5A.; ribosomal protein 5B (RPS5B); FUNCTIONS IN: structural constituent of ribosome; INVOLVED IN: translation; LOCATED IN: in 7 …	'29.2.1.2.1.5'	'protein.synthesis.ribosomal protein.eukaryotic.40S subunit.S5'
g10525	6.92514	6.99165	7.38924	7.43141	'(chl4|512812 : 371.0) no description available & (at4g25080 : 305.0) Encodes a protein with methyltransferase activity responsible for the methylation of magnesium protoporphyrin IX. Mutants defective in this gene are affected in chlorophyll biosynthesis and show a reduction in the accumulation of a number of major thylakoid-associated proteins including components of PSI (LHCI), PSII (LHCII, D1…	'19.11'	'tetrapyrrole synthesis.magnesium protoporphyrin IX methyltransferase'
g10528	5.85297	6.11106	5.15109	5.17164	' no hits & (original description: no original description)'	'35.2'	'not assigned.unknown'
g10529	9.92142	9.95879	9.5455	9.46376	' (original description: no original description)'	'35.2'	'not assigned.unknown'
g1053	5.60657	5.16464	5.8428	5.71747	' (original description: no original description)'	'35.2'	'not assigned.unknown'
g10530	7.1122	7.02029	6.82473	7.00419	' no hits & (original description: no original description)'	'35.2'	'not assigned.unknown'
g10531	6.84045	6.89484	6.8022	6.87868	' no hits & (original description: no original description)'	'35.2'	'not assigned.unknown'
g10532	7.15657	7.34814	7.19071	7.01709	'(gnl|cdd|82931 : 483.0) no description available & (at5g64300 : 382.0) encodes GTP cyclohydrolase II that can functionally complement E. coli mutant deficient in this gene. It also has 3,4-dihydroxy-2-butanone-4-phosphate synthase activity which makes it a bifunctional enzyme involved in the formation of the pyrimidine and of the carbohydrate from GTP and ribulose-5-phosphate, respectively; GTP …	'18.3.1'	'Co-factor and vitamine metabolism.riboflavin.GTP cyclohydrolase II'
g10533	8.09816	8.0675	7.62039	7.68618	'(gnl|cdd|82931 : 479.0) no description available & (at5g64300 : 383.0) encodes GTP cyclohydrolase II that can functionally complement E. coli mutant deficient in this gene. It also has 3,4-dihydroxy-2-butanone-4-phosphate synthase activity which makes it a bifunctional enzyme involved in the formation of the pyrimidine and of the carbohydrate from GTP and ribulose-5-phosphate, respectively; GTP …	'18.3.1'	'Co-factor and vitamine metabolism.riboflavin.GTP cyclohydrolase II'
g10534	4.6065	5.07426	5.12167	5.01018	'(gnl|cdd|37072 : 126.0) no description available & (at2g39340 : 83.2) SAC3/GANP/Nin1/mts3/eIF-3 p25 family; CONTAINS InterPro DOMAIN/s: SAC3/GANP/Nin1/mts3/eIF-3 p25 (InterPro:IPR005062); Has 35333 Blast hits to 34131 proteins in 2444 species: Archae - 798; Bacteria - 22429; Metazoa - 974; Fungi - 991; Plants - 531; Viruses - 0; Other Eukaryotes - 9610 (source: NCBI BLink). & (reliability: 166.4…	'35.1'	'not assigned.no ontology'
g10536	9.64737	9.69296	9.93557	9.89808	' no hits & (original description: no original description)'	'35.2'	'not assigned.unknown'
g10538	8.52794	8.47689	7.40384	7.529	'(gnl|cdd|30693 : 238.0) no description available & (gnl|cdd|38334 : 237.0) no description available & (p17817|p5cr_soybn : 201.0) Pyrroline-5-carboxylate reductase (EC 1.5.1.2) (P5CR) (P5C reductase) - Glycine max (Soybean) & (chl4|520523 : 194.0) no description available & (at5g14800 : 193.0) Delta 1-pyrroline-5-carboxylate reductase, catalyzes the final step in proline biosynthesis from glutam…	'13.2.2.3'	'amino acid metabolism.degradation.glutamate family.arginine'
g10539	6.39922	6.67299	6.47084	6.18805	'(chl4|514865 : 629.0) no description available & (gnl|cdd|30966 : 395.0) no description available & (gnl|cdd|37703 : 142.0) no description available & (at4g36390 : 129.0) Methylthiotransferase; FUNCTIONS IN: 4 iron, 4 sulfur cluster binding, iron-sulfur cluster binding, transferase activity, catalytic activity; INVOLVED IN: RNA modification, tRNA modification; LOCATED IN: chloroplast, cytoplasm;…	'15.2'	'metal handling.binding, chelation and storage'
g10540	5.6574	5.38795	5.17294	5.21932	' (original description: no original description)'	'35.2'	'not assigned.unknown'
g10541	8.46611	8.4575	8.15627	8.06511	'(chl4|516181 : 392.0) no description available & (at4g33400 : 317.0) Vacuolar import/degradation, Vid27-related protein; FUNCTIONS IN: molecular_function unknown; INVOLVED IN: N-terminal protein myristoylation; LOCATED IN: cytosol, nucleus, plasma membrane; EXPRESSED IN: 25 plant structures; EXPRESSED DURING: 15 growth stages; CONTAINS InterPro DOMAIN/s: WD40 repeat-like-containing domain (Inter…	'33.99'	'development.unspecified'
g10542	5.09401	5.20718	6.69776	6.66818	'(gnl|cdd|36517 : 104.0) no description available & (at5g09220 : 95.9) member of AAAP family; amino acid permease 2 (AAP2); CONTAINS InterPro DOMAIN/s: Amino acid transporter, transmembrane (InterPro:IPR013057); BEST Arabidopsis thaliana protein match is: amino acid permease 4 (TAIR:AT5G63850.1); Has 2701 Blast hits to 2684 proteins in 226 species: Archae - 0; Bacteria - 6; Metazoa - 573; Fungi -…	'34.3'	'transport.amino acids'
g10543	7.3626	7.2769	7.54399	7.48381	'(gnl|cdd|73062 : 160.0) no description available & (gnl|cdd|37082 : 142.0) no description available & (at4g30890 : 117.0) Encodes a ubiquitin-specific protease.; ubiquitin-specific protease 24 (UBP24); FUNCTIONS IN: ubiquitin-specific protease activity, ubiquitin thiolesterase activity; INVOLVED IN: ubiquitin-dependent protein catabolic process; LOCATED IN: nucleus; EXPRESSED IN: 24 plant struct…	'29.5.11.5'	'protein.degradation.ubiquitin.ubiquitin protease'
g10544	7.30028	7.37496	7.4668	7.49491	'(gnl|cdd|73062 : 160.0) no description available & (gnl|cdd|37082 : 142.0) no description available & (at4g30890 : 117.0) Encodes a ubiquitin-specific protease.; ubiquitin-specific protease 24 (UBP24); FUNCTIONS IN: ubiquitin-specific protease activity, ubiquitin thiolesterase activity; INVOLVED IN: ubiquitin-dependent protein catabolic process; LOCATED IN: nucleus; EXPRESSED IN: 24 plant struct…	'29.5.11.5'	'protein.degradation.ubiquitin.ubiquitin protease'
g10545	6.67152	6.8411	6.28377	6.06368	' no hits & (original description: no original description)'	'35.2'	'not assigned.unknown'
g10546	4.79866	4.82428	7.16738	7.06313	' no hits & (original description: no original description)'	'35.2'	'not assigned.unknown'
g10547	5.17615	4.91714	7.42147	7.25177	' no hits & (original description: no original description)'	'35.2'	'not assigned.unknown'
g10548	9.05752	9.10532	7.69046	7.71588	'(chl4|516156 : 715.0) no description available & (q84ki6|sqd1_spiol : 630.0) UDP-sulfoquinovose synthase, chloroplast precursor (EC 3.13.1.1) (Sulfite:UDP-glucose sulfotransferase) (Sulfolipid biosynthesis protein) (SoSQD1) - Spinacia oleracea (Spinach) & (at4g33030 : 610.0) involved in sulfolipid biosynthesis; sulfoquinovosyldiacylglycerol 1 (SQD1); FUNCTIONS IN: UDPsulfoquinovose synthase acti…	'11.10.3'	'lipid metabolism.glycolipid synthesis.UDP-sulfoquinovose synthase'
g10549	9.29757	9.34778	7.87179	7.79146	'(chl4|516156 : 715.0) no description available & (q84ki6|sqd1_spiol : 630.0) UDP-sulfoquinovose synthase, chloroplast precursor (EC 3.13.1.1) (Sulfite:UDP-glucose sulfotransferase) (Sulfolipid biosynthesis protein) (SoSQD1) - Spinacia oleracea (Spinach) & (at4g33030 : 610.0) involved in sulfolipid biosynthesis; sulfoquinovosyldiacylglycerol 1 (SQD1); FUNCTIONS IN: UDPsulfoquinovose synthase acti…	'11.10.3'	'lipid metabolism.glycolipid synthesis.UDP-sulfoquinovose synthase'
g10550	7.26609	7.07579	8.68145	8.63387	'(q3hvn1|agub_soltu : 346.0) N-carbamoylputrescine amidase (EC 3.5.1.53) - Solanum tuberosum (Potato) & (at2g27450 : 336.0) Encodes N-carbamoylputrescine amidohydrolase that is involved in putrescine and polyamine biosynthesis.; nitrilase-like protein 1 (NLP1); CONTAINS InterPro DOMAIN/s: Nitrilase/cyanide hydratase and apolipoprotein N-acyltransferase (InterPro:IPR003010), N-carbamoylputrescine …	'22.1.5'	'polyamine metabolism.synthesis.N-carbamoylputrescine amidohydrolase'
g10551	7.42162	7.36424	8.51989	8.46995	'(q3hvn1|agub_soltu : 346.0) N-carbamoylputrescine amidase (EC 3.5.1.53) - Solanum tuberosum (Potato) & (at2g27450 : 336.0) Encodes N-carbamoylputrescine amidohydrolase that is involved in putrescine and polyamine biosynthesis.; nitrilase-like protein 1 (NLP1); CONTAINS InterPro DOMAIN/s: Nitrilase/cyanide hydratase and apolipoprotein N-acyltransferase (InterPro:IPR003010), N-carbamoylputrescine …	'22.1.5'	'polyamine metabolism.synthesis.N-carbamoylputrescine amidohydrolase'
g10552	7.18703	6.92299	7.51749	7.57871	' no hits & (original description: no original description)'	'35.2'	'not assigned.unknown'
g10553	6.51069	6.32493	6.12905	6.2509	' (original description: no original description)'	'35.2'	'not assigned.unknown'
g10554	7.38644	7.5388	6.92825	6.69044	'(at5g43930 : 144.0) Transducin family protein / WD-40 repeat family protein; FUNCTIONS IN: nucleotide binding; INVOLVED IN: biological_process unknown; LOCATED IN: chloroplast; EXPRESSED IN: 24 plant structures; EXPRESSED DURING: 15 growth stages; CONTAINS InterPro DOMAIN/s: WD40 repeat 2 (InterPro:IPR019782), WD40 repeat-like-containing domain (InterPro:IPR011046), WD40 repeat, conserved site (…	'33.99'	'development.unspecified'
g10555	7.29529	7.45132	6.92609	6.80057	'(at5g43930 : 144.0) Transducin family protein / WD-40 repeat family protein; FUNCTIONS IN: nucleotide binding; INVOLVED IN: biological_process unknown; LOCATED IN: chloroplast; EXPRESSED IN: 24 plant structures; EXPRESSED DURING: 15 growth stages; CONTAINS InterPro DOMAIN/s: WD40 repeat 2 (InterPro:IPR019782), WD40 repeat-like-containing domain (InterPro:IPR011046), WD40 repeat, conserved site (…	'33.99'	'development.unspecified'
g10556	7.60923	7.60435	7.26297	7.42896	'(gnl|cdd|29029 : 157.0) no description available & (gnl|cdd|36928 : 149.0) no description available & (at3g23610 : 95.1) Encodes a dual specificity protein phosphatase whose activity is modulated by CaM binding.; dual specificity protein phosphatase 1 (DSPTP1); CONTAINS InterPro DOMAIN/s: Dual specificity phosphatase (InterPro:IPR020417), Dual-specific/protein-tyrosine phosphatase, conserved reg…	'29.4'	'protein.postranslational modification'
g10558	7.83615	7.6064	7.23098	7.28852	'(gnl|cdd|29029 : 157.0) no description available & (gnl|cdd|36928 : 149.0) no description available & (at3g23610 : 95.1) Encodes a dual specificity protein phosphatase whose activity is modulated by CaM binding.; dual specificity protein phosphatase 1 (DSPTP1); CONTAINS InterPro DOMAIN/s: Dual specificity phosphatase (InterPro:IPR020417), Dual-specific/protein-tyrosine phosphatase, conserved reg…	'29.4'	'protein.postranslational modification'
g1056	7.14687	6.89216	6.34506	6.55245	' no hits & (original description: no original description)'	'35.2'	'not assigned.unknown'
g10560	8.13483	8.1356	8.17049	7.95107	'(gnl|cdd|35760 : 306.0) no description available & (chl4|521090 : 305.0) no description available & (at4g34030 : 295.0) MCC-B is involved in leucine degradation in mitochondria. The active protein is a dimer of MCC-A and MCC-B. MCC-A is biotinylated whereas MCC-B is not.; 3-methylcrotonyl-CoA carboxylase (MCCB); FUNCTIONS IN: biotin carboxylase activity, cobalt ion binding, methylcrotonoyl-CoA c…	'13.2.4.4'	'amino acid metabolism.degradation.branched chain group.leucine'
g10561	7.01811	6.97997	7.00608	6.93628	'(chl4|521090 : 306.0) no description available & (gnl|cdd|35760 : 304.0) no description available & (at4g34030 : 295.0) MCC-B is involved in leucine degradation in mitochondria. The active protein is a dimer of MCC-A and MCC-B. MCC-A is biotinylated whereas MCC-B is not.; 3-methylcrotonyl-CoA carboxylase (MCCB); FUNCTIONS IN: biotin carboxylase activity, cobalt ion binding, methylcrotonoyl-CoA c…	'13.2.4.4'	'amino acid metabolism.degradation.branched chain group.leucine'
g10562	7.23401	7.0808	6.90266	7.04072	' no hits & (original description: no original description)'	'35.2'	'not assigned.unknown'
g10563	3.54603	3.51375	4.2886	4.077	' (original description: no original description)'	'35.2'	'not assigned.unknown'
g10564	3.30661	3.43725	3.94727	3.62439	' (original description: no original description)'	'35.2'	'not assigned.unknown'
g10565	6.98428	6.98606	7.32447	7.28985	'(at1g67280 : 422.0) Glyoxalase/Bleomycin resistance protein/Dioxygenase superfamily protein; FUNCTIONS IN: lactoylglutathione lyase activity, metal ion binding; INVOLVED IN: response to cold, carbohydrate metabolic process; LOCATED IN: thylakoid, stromule, chloroplast; EXPRESSED IN: 24 plant structures; EXPRESSED DURING: 14 growth stages; CONTAINS InterPro DOMAIN/s: Glyoxalase I (InterPro:IPR004…	'24.2'	'Biodegradation of Xenobiotics.lactoylglutathione lyase'
g10566	7.0306	7.16703	7.25892	7.34498	'(at1g67280 : 422.0) Glyoxalase/Bleomycin resistance protein/Dioxygenase superfamily protein; FUNCTIONS IN: lactoylglutathione lyase activity, metal ion binding; INVOLVED IN: response to cold, carbohydrate metabolic process; LOCATED IN: thylakoid, stromule, chloroplast; EXPRESSED IN: 24 plant structures; EXPRESSED DURING: 14 growth stages; CONTAINS InterPro DOMAIN/s: Glyoxalase I (InterPro:IPR004…	'24.2'	'Biodegradation of Xenobiotics.lactoylglutathione lyase'
g10567	10.3397	10.3694	9.77286	9.77829	'(chl4|512138 : 674.0) no description available & (gnl|cdd|35357 : 420.0) no description available & (gnl|cdd|73248 : 391.0) no description available & (at5g65110 : 269.0) Encodes an acyl-CoA oxidase presumably involved in long chain fatty acid biosynthesis.; acyl-CoA oxidase 2 (ACX2); CONTAINS InterPro DOMAIN/s: Acyl-CoA oxidase/dehydrogenase, type1/2, C-terminal (InterPro:IPR013764), Acyl-CoA o…	'11.9.4.2'	'lipid metabolism.lipid degradation.beta-oxidation.acyl CoA DH'
g10568	7.45823	7.34851	10.3224	10.361	' no hits & (original description: no original description)'	'35.2'	'not assigned.unknown'
g10569	9.727	9.68427	12.2517	12.2244	'(gnl|cdd|83086 : 329.0) no description available & (at4g02790 : 285.0) GTP-binding family protein; FUNCTIONS IN: GTP binding; INVOLVED IN: biological_process unknown; LOCATED IN: intracellular, chloroplast; EXPRESSED IN: 22 plant structures; EXPRESSED DURING: 13 growth stages; CONTAINS InterPro DOMAIN/s: GTP1/OBG (InterPro:IPR006073), GTP-binding protein, HSR1-related (InterPro:IPR002917), GTP-b…	'30.5'	'signalling.G-proteins'
g1057	6.40616	6.62066	6.83537	6.58295	'(chl4|524815 : 159.0) no description available & (at2g35190 : 125.0) plant-specific SNARE located in cell plate of dividing cells. cofractionates with the cytokinesis-specific syntaxin, KNOLLE, which is required for the formation of the cell plate.; novel plant snare 11 (NPSN11); FUNCTIONS IN: protein transporter activity, SNAP receptor activity; INVOLVED IN: cytokinesis; LOCATED IN: plasma memb…	'31.4'	'cell.vesicle transport'
g10570	9.92106	10.012	10.8039	10.7973	'(chl4|516222 : 578.0) no description available & (at4g35780 : 435.0) ACT-like protein tyrosine kinase family protein; FUNCTIONS IN: protein serine/threonine/tyrosine kinase activity, protein kinase activity; INVOLVED IN: protein amino acid phosphorylation, metabolic process; EXPRESSED IN: 23 plant structures; EXPRESSED DURING: 13 growth stages; CONTAINS InterPro DOMAIN/s: Protein kinase, catalyt…	'29.4'	'protein.postranslational modification'
g10571	9.90348	9.81785	9.36039	9.33695	' no hits & (original description: no original description)'	'35.2'	'not assigned.unknown'
g10573	8.229	8.16062	8.38389	8.32652	'(chl4|513441 : 397.0) no description available & (ipr009091 : 203.6773) Regulator of chromosome condensation/beta-lactamase-inhibitor protein II & (gnl|cdd|34783 : 155.0) no description available & (at5g63860 : 130.0) UV-B-specific signaling component that orchestrates expression of a range of genes with vital UV-protective functions. Located in the nucleus and the cytosol. Associates with chrom…	'20.2.5'	'stress.abiotic.light'
g10574	8.2828	8.03895	8.45642	8.42299	'(chl4|513441 : 397.0) no description available & (ipr009091 : 203.6773) Regulator of chromosome condensation/beta-lactamase-inhibitor protein II & (gnl|cdd|34783 : 155.0) no description available & (at5g63860 : 130.0) UV-B-specific signaling component that orchestrates expression of a range of genes with vital UV-protective functions. Located in the nucleus and the cytosol. Associates with chrom…	'20.2.5'	'stress.abiotic.light'
g10575	6.63287	6.63457	6.735	6.70685	' (original description: no original description)'	'35.2'	'not assigned.unknown'
g10576	4.15245	4.25856	5.15105	4.96131	'(chl4|517582 : 325.0) no description available & (at4g39120 : 300.0) Encodes a chloroplast-localized member of the myo-inositol monophosphatase family, IMPL2 (myo-Inositol monophosphatase like 2) that seems to have multiple enzymatic activities. It contributes to histidine biosynthesis based on it histidinol-phosphate phosphatase activity. In addition, the protein can act as an inositol monophos…	'3.4.5'	'minor CHO metabolism.myo-inositol.inositol phosphatase'
g10577	6.96273	6.78061	7.17213	7.16351	'(chl4|511658 : 598.0) no description available & (at3g14390 : 595.0) Pyridoxal-dependent decarboxylase family protein; FUNCTIONS IN: diaminopimelate decarboxylase activity; INVOLVED IN: lysine biosynthetic process via diaminopimelate; LOCATED IN: chloroplast; EXPRESSED IN: guard cell, cultured cell; CONTAINS InterPro DOMAIN/s: Alanine racemase/group IV decarboxylase, C-terminal (InterPro:IPR0090…	'13.1.3.5.5'	'amino acid metabolism.synthesis.aspartate family.lysine.diaminopimelate decarboxylase'
g10578	4.33137	4.44935	5.29762	5.03364	'(chl4|517582 : 325.0) no description available & (at4g39120 : 300.0) Encodes a chloroplast-localized member of the myo-inositol monophosphatase family, IMPL2 (myo-Inositol monophosphatase like 2) that seems to have multiple enzymatic activities. It contributes to histidine biosynthesis based on it histidinol-phosphate phosphatase activity. In addition, the protein can act as an inositol monophos…	'3.4.5'	'minor CHO metabolism.myo-inositol.inositol phosphatase'
g10579	6.49643	6.53708	6.83274	6.66875	'(chl4|511658 : 598.0) no description available & (at3g14390 : 595.0) Pyridoxal-dependent decarboxylase family protein; FUNCTIONS IN: diaminopimelate decarboxylase activity; INVOLVED IN: lysine biosynthetic process via diaminopimelate; LOCATED IN: chloroplast; EXPRESSED IN: guard cell, cultured cell; CONTAINS InterPro DOMAIN/s: Alanine racemase/group IV decarboxylase, C-terminal (InterPro:IPR0090…	'13.1.3.5.5'	'amino acid metabolism.synthesis.aspartate family.lysine.diaminopimelate decarboxylase'
g1058	6.79091	6.73686	7.55913	7.45452	'(gnl|cdd|37191 : 482.0) no description available & (chl4|516518 : 442.0) no description available & (at1g42440 : 438.0) FUNCTIONS IN: molecular_function unknown; INVOLVED IN: ribosome biogenesis; LOCATED IN: nucleus; EXPRESSED IN: 22 plant structures; EXPRESSED DURING: 13 growth stages; CONTAINS InterPro DOMAIN/s: AARP2CN (InterPro:IPR012948), Protein of unknown function DUF663 (InterPro:IPR0070…	'29.2.2'	'protein.synthesis.ribosome biogenesis'
g10580	5.81479	6.16869	5.8824	5.77394	' (original description: no original description)'	'35.2'	'not assigned.unknown'
g10582	5.74967	6.0918	5.85231	5.72459	' (original description: no original description)'	'35.2'	'not assigned.unknown'
g10583	2.71936	2.70695	2.62831	2.81028	'(at5g20080 : 249.0) FAD/NAD(P)-binding oxidoreductase; FUNCTIONS IN: cytochrome-b5 reductase activity, copper ion binding; INVOLVED IN: response to salt stress; LOCATED IN: mitochondrion, plant-type cell wall; EXPRESSED IN: 23 plant structures; EXPRESSED DURING: 14 growth stages; CONTAINS InterPro DOMAIN/s: Ferredoxin reductase-type FAD-binding domain (InterPro:IPR017927), Oxidoreductase FAD/NAD…	'21.99'	'redox.misc'
g10584	6.7726	6.98433	7.48227	7.59208	' no hits & (original description: no original description)'	'35.2'	'not assigned.unknown'
g10585	6.91745	7.07058	7.63258	7.65804	' no hits & (original description: no original description)'	'35.2'	'not assigned.unknown'
g10586	6.04534	6.1641	6.49558	6.61819	'(chl4|513099 : 112.0) no description available & (at5g07180 : 83.2) Encodes a receptor-like kinase that, together with ER and ERL1 governs the initial decision of protodermal cells to either divide proliferatively to produce pavement cells or divide asymmetrically to generate stomatal complexes. It is also important for maintaining stomatal stem cell activity and preventing terminal differentiat…	'30.2.13'	'signalling.receptor kinases.leucine rich repeat XIII'
g10587	6.07578	6.30353	6.67184	6.79611	'(chl4|513099 : 112.0) no description available & (at5g07180 : 83.2) Encodes a receptor-like kinase that, together with ER and ERL1 governs the initial decision of protodermal cells to either divide proliferatively to produce pavement cells or divide asymmetrically to generate stomatal complexes. It is also important for maintaining stomatal stem cell activity and preventing terminal differentiat…	'30.2.13'	'signalling.receptor kinases.leucine rich repeat XIII'
g10588	2.99996	2.63439	2.69381	2.68076	' no hits & (original description: no original description)'	'35.2'	'not assigned.unknown'
g10589	5.96017	6.16042	6.86665	6.8911	'(at3g55270 : 158.0) MAP kinase phosphatase (MKP1); mitogen-activated protein kinase phosphatase 1 (MKP1); CONTAINS InterPro DOMAIN/s: Protein-tyrosine phosphatase, active site (InterPro:IPR016130), Dual-specific/protein-tyrosine phosphatase, conserved region (InterPro:IPR000387), Dual specificity phosphatase, catalytic domain (InterPro:IPR000340), Dual specificity phosphatase, subgroup, catalyti…	'29.4'	'protein.postranslational modification'
g1059	6.37053	6.49797	6.49599	6.4636	'(chl4|524815 : 159.0) no description available & (at2g35190 : 125.0) plant-specific SNARE located in cell plate of dividing cells. cofractionates with the cytokinesis-specific syntaxin, KNOLLE, which is required for the formation of the cell plate.; novel plant snare 11 (NPSN11); FUNCTIONS IN: protein transporter activity, SNAP receptor activity; INVOLVED IN: cytokinesis; LOCATED IN: plasma memb…	'31.4'	'cell.vesicle transport'
g10590	7.09904	7.04431	7.94573	8.02256	'(at3g55270 : 253.0) MAP kinase phosphatase (MKP1); mitogen-activated protein kinase phosphatase 1 (MKP1); CONTAINS InterPro DOMAIN/s: Protein-tyrosine phosphatase, active site (InterPro:IPR016130), Dual-specific/protein-tyrosine phosphatase, conserved region (InterPro:IPR000387), Dual specificity phosphatase, catalytic domain (InterPro:IPR000340), Dual specificity phosphatase, subgroup, catalyti…	'29.4'	'protein.postranslational modification'
g10591	5.19632	4.98728	5.09478	5.13944	' no hits & (original description: no original description)'	'35.2'	'not assigned.unknown'
g10592	9.25609	9.24065	8.99218	8.82078	' (original description: no original description)'	'35.2'	'not assigned.unknown'
g10593	9.2717	9.32575	9.0825	8.91441	' (original description: no original description)'	'35.2'	'not assigned.unknown'
g10594	9.72942	9.87952	8.96721	8.75569	'(gnl|cdd|35863 : 181.0) no description available & (chl4|518508 : 161.0) no description available & (at2g47410 : 149.0) WD40/YVTN repeat-like-containing domain;Bromodomain; FUNCTIONS IN: nucleotide binding; LOCATED IN: CUL4 RING ubiquitin ligase complex; EXPRESSED IN: 24 plant structures; EXPRESSED DURING: 15 growth stages; CONTAINS InterPro DOMAIN/s: WD40 repeat 2 (InterPro:IPR019782), WD40 rep…	'33.99'	'development.unspecified'
g10595	5.34119	5.52446	5.74576	5.83062	'(chl4|511262 : 167.0) no description available & (gnl|cdd|37674 : 116.0) no description available & (at5g41190 : 107.0) CONTAINS InterPro DOMAIN/s: Nin one binding (NOB1) Zn-ribbon like (InterPro:IPR014881), D-site 20S pre-rRNA nuclease (InterPro:IPR017117); Has 1807 Blast hits to 1807 proteins in 277 species: Archae - 0; Bacteria - 0; Metazoa - 736; Fungi - 347; Plants - 385; Viruses - 0; Other…	'35.2'	'not assigned.unknown'
g10596	5.95541	5.81206	6.0319	5.93577	' (original description: no original description)'	'35.2'	'not assigned.unknown'
g10597	11.1712	11.1675	10.0603	9.96275	' no hits & (original description: no original description)'	'35.2'	'not assigned.unknown'
g10598	10.567	10.606	11.2257	11.1863	' no hits & (original description: no original description)'	'35.2'	'not assigned.unknown'
g10599	6.73887	6.61417	6.90539	6.78953	'(at3g53180 : 236.0) glutamate-ammonia ligases;catalytics;glutamate-ammonia ligases; FUNCTIONS IN: glutamate-ammonia ligase activity, catalytic activity; INVOLVED IN: nitrogen compound metabolic process, N-terminal protein myristoylation, nitrogen fixation, metabolic process, glutamine biosynthetic process; EXPRESSED IN: 23 plant structures; EXPRESSED DURING: 13 growth stages; CONTAINS InterPro D…	'12.2.2'	'N-metabolism.ammonia metabolism.glutamine synthetase'
g106	3.08378	3.32067	3.58481	3.39439	' no hits & (original description: no original description)'	'35.2'	'not assigned.unknown'
g1060	6.66222	6.82588	7.42014	7.46506	'(gnl|cdd|37191 : 482.0) no description available & (chl4|516518 : 442.0) no description available & (at1g42440 : 438.0) FUNCTIONS IN: molecular_function unknown; INVOLVED IN: ribosome biogenesis; LOCATED IN: nucleus; EXPRESSED IN: 22 plant structures; EXPRESSED DURING: 13 growth stages; CONTAINS InterPro DOMAIN/s: AARP2CN (InterPro:IPR012948), Protein of unknown function DUF663 (InterPro:IPR0070…	'29.2.2'	'protein.synthesis.ribosome biogenesis'
g10600	7.23068	7.32698	7.34109	7.29205	'(gnl|cdd|30523 : 266.0) no description available & (at3g53180 : 260.0) glutamate-ammonia ligases;catalytics;glutamate-ammonia ligases; FUNCTIONS IN: glutamate-ammonia ligase activity, catalytic activity; INVOLVED IN: nitrogen compound metabolic process, N-terminal protein myristoylation, nitrogen fixation, metabolic process, glutamine biosynthetic process; EXPRESSED IN: 23 plant structures; EXPR…	'12.2.2'	'N-metabolism.ammonia metabolism.glutamine synthetase'
g10601	5.36699	5.31805	5.13049	5.15404	'(chl4|521028 : 147.0) no description available & (at2g47790 : 123.0) Transducin/WD40 repeat-like superfamily protein; CONTAINS InterPro DOMAIN/s: WD40 repeat-like-containing domain (InterPro:IPR011046), WD40 repeat 2 (InterPro:IPR019782), WD40-repeat-containing domain (InterPro:IPR017986), WD40 repeat (InterPro:IPR001680), WD40/YVTN repeat-like-containing domain (InterPro:IPR015943), WD40 repeat…	'27.3.67'	'RNA.regulation of transcription.putative transcription regulator'
g10602	5.60854	5.77107	5.49336	5.48081	'(chl4|512966 : 137.0) no description available & (at3g16980 : 132.0) One of two highly similar, non-catalytic subunits common to nuclear DNA-directed RNA polymerases II, IV and V; homologous to budding yeast RPB9. Appears to be redundant with At4g16265; NRPB9A; FUNCTIONS IN: DNA-directed RNA polymerase activity, transcription regulator activity, DNA binding, zinc ion binding, nucleic acid bindin…	'27.2'	'RNA.transcription'
g10603	5.66198	5.77315	6.39509	6.53478	'(chl4|521908 : 220.0) no description available & (at5g38360 : 134.0) alpha/beta-Hydrolases superfamily protein; CONTAINS InterPro DOMAIN/s: Alpha/beta hydrolase fold-1 (InterPro:IPR000073); BEST Arabidopsis thaliana protein match is: methyl esterase 14 (TAIR:AT1G33990.1); Has 2073 Blast hits to 2071 proteins in 500 species: Archae - 14; Bacteria - 1119; Metazoa - 146; Fungi - 52; Plants - 356; V…	'35.1'	'not assigned.no ontology'
g10604	3.28378	3.2261	2.8307	2.85817	' (original description: no original description)'	'35.2'	'not assigned.unknown'
g10605	6.59727	6.73581	7.16297	7.0818	' no hits & (original description: no original description)'	'35.2'	'not assigned.unknown'
g10606	5.74326	5.86204	5.70282	5.47725	' (original description: no original description)'	'35.2'	'not assigned.unknown'
g10607	7.6756	7.66464	8.07189	8.10536	'(gnl|cdd|47550 : 134.0) no description available & (gnl|cdd|35413 : 126.0) no description available & (chl4|512050 : 124.0) no description available & (at2g13790 : 93.6) somatic embryogenesis receptor-like kinase 4 (SERK4); FUNCTIONS IN: protein kinase activity, transmembrane receptor protein serine/threonine kinase activity; INVOLVED IN: in 6 processes; LOCATED IN: endomembrane system; EXPRESSE…	'29.4'	'protein.postranslational modification'
g10608	5.2416	5.03195	4.89438	4.92862	'(gnl|cdd|87344 : 126.0) no description available & (gnl|cdd|35413 : 123.0) no description available & (chl4|519070 : 107.0) no description available & (at5g02290 : 86.3) Encodes a candidate protein kinase NAK that is similar to the oncogenes met and abl.; NAK; FUNCTIONS IN: protein serine/threonine kinase activity, protein kinase activity, kinase activity, ATP binding; INVOLVED IN: protein amino…	'17.3.2.99'	'hormone metabolism.brassinosteroid.signal transduction.other'
g10609	4.97937	4.69511	4.5426	4.66711	'(gnl|cdd|87344 : 126.0) no description available & (gnl|cdd|35413 : 123.0) no description available & (chl4|519070 : 107.0) no description available & (at5g02290 : 86.3) Encodes a candidate protein kinase NAK that is similar to the oncogenes met and abl.; NAK; FUNCTIONS IN: protein serine/threonine kinase activity, protein kinase activity, kinase activity, ATP binding; INVOLVED IN: protein amino…	'17.3.2.99'	'hormone metabolism.brassinosteroid.signal transduction.other'
g1061	1.60446	1.57621	1.62824	1.68734	' (original description: no original description)'	'35.2'	'not assigned.unknown'
g10610	5.50042	5.95691	5.68381	5.78299	' no hits & (original description: no original description)'	'35.2'	'not assigned.unknown'
g10612	5.57472	5.85847	5.73168	5.98791	' no hits & (original description: no original description)'	'35.2'	'not assigned.unknown'
g10613	1.73116	1.79484	1.50546	1.75407	' (original description: no original description)'	'35.2'	'not assigned.unknown'
g10614	4.26598	4.27342	4.28848	4.09478	' (original description: no original description)'	'35.2'	'not assigned.unknown'
g10615	6.70552	6.50375	6.99002	7.05082	'(gnl|cdd|35529 : 354.0) no description available & (at3g05090 : 311.0) Encodes a DCAF protein. Mutants are defective in lateral root development and suggest roles for DDB1â‰ Cul4Ã±mediated protein degradation in regulating auxin accumulation during lateral root primordium development and lateral root meristem emergence.; LATERAL ROOT STIMULATOR 1 (LRS1); FUNCTIONS IN: nucleotide binding; INVOLVE…	'35.1'	'not assigned.no ontology'
g10616	7.05813	7.18184	7.55391	7.41181	'(chl4|523499 : 149.0) no description available & (at4g21820 : 110.0) binding;calmodulin binding; FUNCTIONS IN: calmodulin binding, binding; LOCATED IN: chloroplast; EXPRESSED IN: 13 plant structures; EXPRESSED DURING: 6 growth stages; CONTAINS InterPro DOMAIN/s: Calponin-homology (InterPro:IPR016146), Armadillo (InterPro:IPR000225), Calponin-like actin-binding (InterPro:IPR001715), Armadillo-typ…	'30.3'	'signalling.calcium'
g10618	5.11728	5.41098	5.90369	5.75005	'(chl4|523499 : 149.0) no description available & (at4g21820 : 115.0) binding;calmodulin binding; FUNCTIONS IN: calmodulin binding, binding; LOCATED IN: chloroplast; EXPRESSED IN: 13 plant structures; EXPRESSED DURING: 6 growth stages; CONTAINS InterPro DOMAIN/s: Calponin-homology (InterPro:IPR016146), Armadillo (InterPro:IPR000225), Calponin-like actin-binding (InterPro:IPR001715), Armadillo-typ…	'30.3'	'signalling.calcium'
g1062	3.19355	3.52273	3.25381	3.05679	'(at3g53610 : 152.0) GTPase AtRAB8 (atrab8); RAB GTPase homolog 8 (RAB8); FUNCTIONS IN: GTP binding; INVOLVED IN: protein transport, small GTPase mediated signal transduction; LOCATED IN: plasma membrane; EXPRESSED IN: 24 plant structures; EXPRESSED DURING: 15 growth stages; CONTAINS InterPro DOMAIN/s: Ras GTPase (InterPro:IPR001806), Small GTP-binding protein (InterPro:IPR005225), Small GTPase (…	'30.5'	'signalling.G-proteins'
g10620	6.51358	6.70203	6.80937	6.83429	' (original description: no original description)'	'35.2'	'not assigned.unknown'
g10622	6.1113	6.43749	6.55543	6.59247	' no hits & (original description: no original description)'	'35.2'	'not assigned.unknown'
g10623	5.31172	5.6493	3.99771	4.01615	' no hits & (original description: no original description)'	'35.2'	'not assigned.unknown'
g10625	3.37469	3.29179	3.50425	3.55239	' no hits & (original description: no original description)'	'35.2'	'not assigned.unknown'
g10626	6.37119	6.305	6.74739	6.72417	' no hits & (original description: no original description)'	'35.2'	'not assigned.unknown'
g10627	5.19532	5.21173	3.8748	3.83725	' no hits & (original description: no original description)'	'35.2'	'not assigned.unknown'
g1063	4.82188	4.62968	4.60411	4.31453	'(at3g53610 : 152.0) GTPase AtRAB8 (atrab8); RAB GTPase homolog 8 (RAB8); FUNCTIONS IN: GTP binding; INVOLVED IN: protein transport, small GTPase mediated signal transduction; LOCATED IN: plasma membrane; EXPRESSED IN: 24 plant structures; EXPRESSED DURING: 15 growth stages; CONTAINS InterPro DOMAIN/s: Ras GTPase (InterPro:IPR001806), Small GTP-binding protein (InterPro:IPR005225), Small GTPase (…	'30.5'	'signalling.G-proteins'
g1064	6.19277	6.41558	6.71604	6.70839	'(chl4|509970 : 186.0) no description available & (gnl|cdd|38184 : 111.0) no description available & (at1g14300 : 107.0) ARM repeat superfamily protein; FUNCTIONS IN: binding; INVOLVED IN: biological_process unknown; LOCATED IN: cellular_component unknown; EXPRESSED IN: 22 plant structures; EXPRESSED DURING: 13 growth stages; CONTAINS InterPro DOMAIN/s: Uncharacterised protein family UPF0507 (Int…	'35.2'	'not assigned.unknown'
g1065	5.34352	5.40158	5.44671	5.62207	'(chl4|509970 : 186.0) no description available & (gnl|cdd|38184 : 111.0) no description available & (at1g14300 : 107.0) ARM repeat superfamily protein; FUNCTIONS IN: binding; INVOLVED IN: biological_process unknown; LOCATED IN: cellular_component unknown; EXPRESSED IN: 22 plant structures; EXPRESSED DURING: 13 growth stages; CONTAINS InterPro DOMAIN/s: Uncharacterised protein family UPF0507 (Int…	'35.2'	'not assigned.unknown'
g1066	4.95729	5.00838	4.5163	4.20255	' no hits & (original description: no original description)'	'35.2'	'not assigned.unknown'
g10668	4.38069	4.35631	4.68644	4.58044	' (original description: no original description)'	'35.2'	'not assigned.unknown'
g10671	5.33211	5.19375	5.96793	5.86719	' (original description: no original description)'	'35.2'	'not assigned.unknown'
g10673	3.29764	3.16949	3.59614	3.53035	' (original description: no original description)'	'35.2'	'not assigned.unknown'
g10676	3.25689	3.31737	3.46964	3.32008	' (original description: no original description)'	'35.2'	'not assigned.unknown'
g1068	2.90554	2.67805	3.15183	3.06689	' (original description: no original description)'	'35.2'	'not assigned.unknown'
g10680	4.97184	4.92508	4.42241	4.2661	' no hits & (original description: no original description)'	'35.2'	'not assigned.unknown'
g10681	6.78255	6.75226	6.26182	6.32571	' no hits & (original description: no original description)'	'35.2'	'not assigned.unknown'
g10682	4.89869	4.83945	4.35137	4.6196	' no hits & (original description: no original description)'	'35.2'	'not assigned.unknown'
g10684	7.31638	7.35644	4.28522	4.72074	'(gnl|cdd|36398 : 677.0) no description available & (p51847|pdc1_orysa : 629.0) Pyruvate decarboxylase isozyme 1 (EC 4.1.1.1) (PDC) - Oryza sativa (Rice) & (at5g01320 : 623.0) Thiamine pyrophosphate dependent pyruvate decarboxylase family protein; FUNCTIONS IN: in 6 functions; LOCATED IN: cellular_component unknown; CONTAINS InterPro DOMAIN/s: TPP-binding enzyme, conserved site (InterPro:IPR00039…	'5.2'	'fermentation.PDC'
g10685	7.23104	7.35688	4.85777	4.95891	'(gnl|cdd|36398 : 643.0) no description available & (p51847|pdc1_orysa : 588.0) Pyruvate decarboxylase isozyme 1 (EC 4.1.1.1) (PDC) - Oryza sativa (Rice) & (at5g01320 : 584.0) Thiamine pyrophosphate dependent pyruvate decarboxylase family protein; FUNCTIONS IN: in 6 functions; LOCATED IN: cellular_component unknown; CONTAINS InterPro DOMAIN/s: TPP-binding enzyme, conserved site (InterPro:IPR00039…	'5.2'	'fermentation.PDC'
g10686	2.78226	3.22981	2.74122	2.72429	'(at1g63370 : 212.0) Flavin-binding monooxygenase family protein; FUNCTIONS IN: NADP or NADPH binding, monooxygenase activity, FAD binding, flavin-containing monooxygenase activity; INVOLVED IN: oxidation reduction; LOCATED IN: cellular_component unknown; CONTAINS InterPro DOMAIN/s: Flavin-containing monooxygenase FMO (InterPro:IPR000960), Flavin-containing monooxygenase-like (InterPro:IPR020946)…	'26.7'	'misc.oxidases - copper, flavone etc'
g10688	5.55479	5.70139	5.70232	5.64368	' no hits & (original description: no original description)'	'35.2'	'not assigned.unknown'
g1069	8.0875	7.94726	7.80926	7.69335	'(chl4|516348 : 277.0) no description available & (at5g38660 : 195.0) mutant has Altered acclimation responses;; ACCLIMATION OF PHOTOSYNTHESIS TO ENVIRONMENT (APE1); CONTAINS InterPro DOMAIN/s: Protein of unknown function DUF2854 (InterPro:IPR021275), Proteasome maturation factor UMP1 (InterPro:IPR008012); BEST Arabidopsis thaliana protein match is: Proteasome maturation factor UMP1 (TAIR:AT5G386…	'1'	'PS'
g10692	5.69219	5.75572	5.87467	5.69414	' no hits & (original description: no original description)'	'35.2'	'not assigned.unknown'
g107	4.51562	4.40896	4.93545	4.85735	' no hits & (original description: no original description)'	'35.2'	'not assigned.unknown'
g10704	3.30435	3.3746	3.10636	3.01707	'(at5g25400 : 98.2) Nucleotide-sugar transporter family protein; FUNCTIONS IN: organic anion transmembrane transporter activity; LOCATED IN: endomembrane system, membrane; EXPRESSED IN: 8 plant structures; EXPRESSED DURING: M germinated pollen stage, 4 anthesis, petal differentiation and expansion stage, E expanded cotyledon stage; CONTAINS InterPro DOMAIN/s: Protein of unknown function DUF6, tra…	'34.8'	'transport.metabolite transporters at the envelope membrane'
g10705	2.90107	2.9562	2.69827	2.68146	'(at5g25400 : 98.2) Nucleotide-sugar transporter family protein; FUNCTIONS IN: organic anion transmembrane transporter activity; LOCATED IN: endomembrane system, membrane; EXPRESSED IN: 8 plant structures; EXPRESSED DURING: M germinated pollen stage, 4 anthesis, petal differentiation and expansion stage, E expanded cotyledon stage; CONTAINS InterPro DOMAIN/s: Protein of unknown function DUF6, tra…	'34.8'	'transport.metabolite transporters at the envelope membrane'
g10706	6.69306	6.90105	5.78447	5.71284	' (original description: no original description)'	'35.2'	'not assigned.unknown'
g10707	5.18855	5.35581	4.69614	4.37214	' (original description: no original description)'	'35.2'	'not assigned.unknown'
g10708	4.99159	5.23228	4.33558	4.37033	' (original description: no original description)'	'35.2'	'not assigned.unknown'
g10709	6.72869	6.31637	5.4323	5.55416	' (original description: no original description)'	'35.2'	'not assigned.unknown'
g1071	7.91308	7.73663	7.67586	7.66885	'(chl4|516348 : 277.0) no description available & (at5g38660 : 195.0) mutant has Altered acclimation responses;; ACCLIMATION OF PHOTOSYNTHESIS TO ENVIRONMENT (APE1); CONTAINS InterPro DOMAIN/s: Protein of unknown function DUF2854 (InterPro:IPR021275), Proteasome maturation factor UMP1 (InterPro:IPR008012); BEST Arabidopsis thaliana protein match is: Proteasome maturation factor UMP1 (TAIR:AT5G386…	'1'	'PS'
g10710	4.9394	4.74147	4.25013	4.21358	' (original description: no original description)'	'35.2'	'not assigned.unknown'
g10711	8.27969	7.86245	7.90318	8.29565	'(at4g30960 : 508.0) Encodes CBL-interacting protein kinase 6 (CIPK6). Required for development and salt tolerance.; SOS3-interacting protein 3 (SIP3); FUNCTIONS IN: protein serine/threonine kinase activity, protein kinase activity, kinase activity, ATP binding; INVOLVED IN: in 6 processes; LOCATED IN: cellular_component unknown; EXPRESSED IN: 22 plant structures; EXPRESSED DURING: 13 growth stag…	'29.4'	'protein.postranslational modification'
g10712	2.46415	2.39484	2.0432	2.20697	' no hits & (original description: no original description)'	'35.2'	'not assigned.unknown'
g10713	4.01352	4.08174	3.82207	4.17763	'(at1g27530 : 209.0) CONTAINS InterPro DOMAIN/s: Ubiquitin-conjugating enzyme/RWD-like (InterPro:IPR016135), Ubiquitin-fold modifier-conjugating enzyme 1 (InterPro:IPR014806); Has 269 Blast hits to 269 proteins in 110 species: Archae - 0; Bacteria - 0; Metazoa - 175; Fungi - 0; Plants - 42; Viruses - 0; Other Eukaryotes - 52 (source: NCBI BLink). & (gnl|cdd|38567 : 191.0) no description available…	'35.2'	'not assigned.unknown'
g10714	7.14131	6.75675	6.37265	6.76082	'(at2g38110 : 365.0) Encodes a protein with glycerol-3-phosphate acyltransferase activity.; glycerol-3-phosphate acyltransferase 6 (GPAT6); CONTAINS InterPro DOMAIN/s: Phospholipid/glycerol acyltransferase (InterPro:IPR002123); BEST Arabidopsis thaliana protein match is: glycerol-3-phosphate acyltransferase 8 (TAIR:AT4G00400.1); Has 444 Blast hits to 431 proteins in 52 species: Archae - 0; Bacter…	'11.3'	'lipid metabolism.Phospholipid synthesis'
g10715	4.96535	5.17553	5.00088	5.1456	' (original description: no original description)'	'35.2'	'not assigned.unknown'
g10717	1.98236	1.9367	1.88292	1.85537	' (original description: no original description)'	'35.2'	'not assigned.unknown'
g10719	4.92881	5.09226	4.85899	5.09035	' (original description: no original description)'	'35.2'	'not assigned.unknown'
g10725	5.71317	5.86141	5.81814	5.58669	'(chl4|521636 : 212.0) no description available & (at3g48420 : 192.0) Haloacid dehalogenase-like hydrolase (HAD) superfamily protein; FUNCTIONS IN: hydrolase activity, catalytic activity; INVOLVED IN: metabolic process; LOCATED IN: chloroplast, chloroplast stroma, chloroplast envelope; EXPRESSED IN: 22 plant structures; EXPRESSED DURING: 14 growth stages; CONTAINS InterPro DOMAIN/s: Haloacid deha…	'35.1'	'not assigned.no ontology'
g10726	5.97688	5.84767	5.72144	5.47479	'(chl4|521636 : 226.0) no description available & (at3g48420 : 194.0) Haloacid dehalogenase-like hydrolase (HAD) superfamily protein; FUNCTIONS IN: hydrolase activity, catalytic activity; INVOLVED IN: metabolic process; LOCATED IN: chloroplast, chloroplast stroma, chloroplast envelope; EXPRESSED IN: 22 plant structures; EXPRESSED DURING: 14 growth stages; CONTAINS InterPro DOMAIN/s: Haloacid deha…	'35.1'	'not assigned.no ontology'
g10727	4.97429	5.15189	5.94863	5.81122	' (original description: no original description)'	'35.2'	'not assigned.unknown'
g10728	3.11019	3.24094	3.40806	3.42377	'(at5g42970 : 414.0) encodes subunit 4 of COP9 signalosome complex. sequence is similar to a subunit of the 19S regulatory particle of the 26S proteasome. recessive mutation causes derepression of photomorphogenesis.; CONSTITUTIVE PHOTOMORPHOGENIC 8 (COP8); FUNCTIONS IN: protein binding; INVOLVED IN: cullin deneddylation, negative regulation of photomorphogenesis, G2 phase of mitotic cell cycle, …	'30.11.1'	'signalling.light.COP9 signalosome'
g10729	6.14649	6.41588	5.79818	5.5317	' (original description: no original description)'	'35.2'	'not assigned.unknown'
g1073	6.45586	6.27149	6.8501	6.83729	'(at5g13610 : 162.0) Protein of unknown function (DUF155); FUNCTIONS IN: molecular_function unknown; INVOLVED IN: biological_process unknown; LOCATED IN: mitochondrion; EXPRESSED IN: 24 plant structures; EXPRESSED DURING: 13 growth stages; CONTAINS InterPro DOMAIN/s: Protein of unknown function DUF155 (InterPro:IPR003734); BEST Arabidopsis thaliana protein match is: Protein of unknown function (D…	'35.2'	'not assigned.unknown'
g10731	3.14869	3.11614	3.19115	3.05036	' (original description: no original description)'	'35.2'	'not assigned.unknown'
g10733	6.08336	6.23515	5.65153	5.61046	' (original description: no original description)'	'35.2'	'not assigned.unknown'
g10735	3.03737	3.13093	2.94615	2.81315	' (original description: no original description)'	'35.2'	'not assigned.unknown'
g10745	3.53392	3.12769	3.22925	3.19311	'(at4g29840 : 439.0) threonine synthase; METHIONINE OVER-ACCUMULATOR 2 (MTO2); FUNCTIONS IN: threonine synthase activity; INVOLVED IN: threonine biosynthetic process, metabolic process, cellular amino acid metabolic process; LOCATED IN: chloroplast; EXPRESSED IN: 24 plant structures; EXPRESSED DURING: 16 growth stages; CONTAINS InterPro DOMAIN/s: Threonine synthase (InterPro:IPR004450), Pyridoxal…	'13.1.3.2.1'	'amino acid metabolism.synthesis.aspartate family.threonine.threonine synthase'
g10746	3.13945	3.11976	3.25474	3.51797	'(q9mt28|thrc_soltu : 436.0) Threonine synthase, chloroplast precursor (EC 4.2.3.1) (TS) - Solanum tuberosum (Potato) & (at4g29840 : 434.0) threonine synthase; METHIONINE OVER-ACCUMULATOR 2 (MTO2); FUNCTIONS IN: threonine synthase activity; INVOLVED IN: threonine biosynthetic process, metabolic process, cellular amino acid metabolic process; LOCATED IN: chloroplast; EXPRESSED IN: 24 plant structu…	'13.1.3.2.1'	'amino acid metabolism.synthesis.aspartate family.threonine.threonine synthase'
g10747	5.31227	5.61658	5.09414	5.47616	' no hits & (original description: no original description)'	'35.2'	'not assigned.unknown'
g10748	5.38429	5.55765	5.1045	5.07986	' no hits & (original description: no original description)'	'35.2'	'not assigned.unknown'
g10749	5.97314	5.9127	5.31406	5.77141	' no hits & (original description: no original description)'	'35.2'	'not assigned.unknown'
g1075	6.31477	6.65362	6.91109	6.96812	'(at5g13610 : 162.0) Protein of unknown function (DUF155); FUNCTIONS IN: molecular_function unknown; INVOLVED IN: biological_process unknown; LOCATED IN: mitochondrion; EXPRESSED IN: 24 plant structures; EXPRESSED DURING: 13 growth stages; CONTAINS InterPro DOMAIN/s: Protein of unknown function DUF155 (InterPro:IPR003734); BEST Arabidopsis thaliana protein match is: Protein of unknown function (D…	'35.2'	'not assigned.unknown'
g10750	5.31253	5.51494	5.04153	4.83422	' no hits & (original description: no original description)'	'35.2'	'not assigned.unknown'
g10752	7.27062	6.76315	6.78932	7.12088	'(q9zts2|fer_capan : 183.0) Ferredoxin, chloroplast precursor (PFLP) - Capsicum annuum (Bell pepper) & (at1g60950 : 182.0) encodes a major leaf ferredoxin; FED A; FUNCTIONS IN: electron carrier activity, iron-sulfur cluster binding, 2 iron, 2 sulfur cluster binding; INVOLVED IN: photosynthetic electron transport chain, response to light stimulus; LOCATED IN: chloroplast stroma, chloroplast; EXPRE…	'1.1.5.2'	'PS.lightreaction.other electron carrier (ox/red).ferredoxin'
g10753	6.31866	5.90923	5.87131	6.21717	' (original description: no original description)'	'35.2'	'not assigned.unknown'
g10756	3.68097	3.44892	3.67473	3.56548	' no hits & (original description: no original description)'	'35.2'	'not assigned.unknown'
g10757	4.51032	4.84925	4.93296	4.70657	' no hits & (original description: no original description)'	'35.2'	'not assigned.unknown'
g10758	6.51023	6.75023	6.96219	6.90831	' no hits & (original description: no original description)'	'35.2'	'not assigned.unknown'
g10759	7.80302	7.739	8.82557	8.91971	' (original description: no original description)'	'35.2'	'not assigned.unknown'
g1076	3.85117	3.45052	3.55556	3.53262	'(q07423|hex6_ricco : 277.0) Hexose carrier protein HEX6 - Ricinus communis (Castor bean) & (at1g11260 : 233.0) Encodes a H+/hexose cotransporter.; sugar transporter 1 (STP1); FUNCTIONS IN: carbohydrate transmembrane transporter activity, sugar:hydrogen symporter activity; INVOLVED IN: transport, transmembrane transport; LOCATED IN: nucleus, plasma membrane, vacuole, membrane; EXPRESSED IN: 25 pl…	'34.2'	'transport.sugars'
g10760	7.47757	7.88758	7.71537	7.73426	' no hits & (original description: no original description)'	'35.2'	'not assigned.unknown'
g10761	6.4761	6.24205	6.89169	6.86637	'(gnl|cdd|39485 : 279.0) no description available & (gnl|cdd|30859 : 255.0) no description available & (chl4|518770 : 182.0) no description available & (at1g51380 : 140.0) DEA(D/H)-box RNA helicase family protein; FUNCTIONS IN: helicase activity, ATP binding, ATP-dependent helicase activity, nucleic acid binding; LOCATED IN: cellular_component unknown; EXPRESSED IN: 15 plant structures; EXPRESSED…	'29.2.2.3.5'	'protein.synthesis.ribosome biogenesis.Pre-rRNA processing and modifications.DExD-box helicases'
g10763	7.6776	8.0071	7.04315	7.00473	'(gnl|cdd|35413 : 210.0) no description available & (gnl|cdd|87344 : 192.0) no description available & (chl4|514466 : 166.0) no description available & (at5g03730 : 165.0) Homologous to the RAF family of serine/threonine protein kinases. Negative regulator in the ethylene signal transduction pathway. Interacts with the putative ethylene receptors ETR1 and ERS. Constitutively expressed.; CONSTITUT…	'29.4'	'protein.postranslational modification'
g10764	7.7673	7.95187	7.17137	7.18745	'(gnl|cdd|35413 : 210.0) no description available & (gnl|cdd|87344 : 192.0) no description available & (chl4|514466 : 166.0) no description available & (at5g03730 : 165.0) Homologous to the RAF family of serine/threonine protein kinases. Negative regulator in the ethylene signal transduction pathway. Interacts with the putative ethylene receptors ETR1 and ERS. Constitutively expressed.; CONSTITUT…	'29.4'	'protein.postranslational modification'
g10765	5.87463	5.87424	6.00054	6.06627	' (original description: no original description)'	'35.2'	'not assigned.unknown'
g10766	3.25276	3.6158	3.16394	3.31713	' no hits & (original description: no original description)'	'35.2'	'not assigned.unknown'
g10767	4.49034	4.59267	5.61432	5.44037	' no hits & (original description: no original description)'	'35.2'	'not assigned.unknown'
g10769	5.99375	6.07076	7.68431	7.61482	'(chl4|524523 : 252.0) no description available & (at5g11450 : 166.0) Mog1/PsbP/DUF1795-like photosystem II reaction center PsbP family protein; FUNCTIONS IN: calcium ion binding; INVOLVED IN: photosynthesis; LOCATED IN: thylakoid, thylakoid lumen, chloroplast thylakoid membrane, chloroplast thylakoid lumen, chloroplast; EXPRESSED IN: 23 plant structures; EXPRESSED DURING: 13 growth stages; CONTA…	'1.1.1.2'	'PS.lightreaction.photosystem II.PSII polypeptide subunits'
g1077	10.0916	9.99066	10.4939	10.4912	'(chl4|521939 : 736.0) no description available & (gnl|cdd|36739 : 731.0) no description available & (gnl|cdd|82596 : 722.0) no description available & (q06197|idhc_soybn : 602.0) Isocitrate dehydrogenase [NADP] (EC 1.1.1.42) (Oxalosuccinate decarboxylase) (IDH) (NADP(+)-specific ICDH) (IDP) - Glycine max (Soybean) & (at5g14590 : 600.0) Isocitrate/isopropylmalate dehydrogenase family protein; FUN…	'8.1.4'	'TCA / org transformation.TCA.IDH'
g10770	5.48071	5.62362	5.95658	5.32162	' (original description: no original description)'	'35.2'	'not assigned.unknown'
g10771	5.7634	5.9158	5.86167	5.47471	' no hits & (original description: no original description)'	'35.2'	'not assigned.unknown'
g10772	4.60236	4.91037	4.82319	4.74083	' no hits & (original description: no original description)'	'35.2'	'not assigned.unknown'
g10773	4.55285	4.65323	4.66058	4.25136	' (original description: no original description)'	'35.2'	'not assigned.unknown'
g10774	5.8469	5.67035	8.51838	8.39155	'(chl4|523054 : 276.0) no description available & (at3g10960 : 214.0) Encodes a homolog of the adenine-guanine-hypoxanthine transporter AzgA of Aspergillus nidulans. Function as a plant adenine-guanine transporter. Two closely related genes exist in Arabidopsis: AT3G10960 (Azg1) and AT5G50300 (Azg2).; AZA-guanine resistant1 (AZG1); FUNCTIONS IN: transmembrane transporter activity, purine transmem…	'34.99'	'transport.misc'
g10775	7.61837	7.56461	7.44342	7.54203	'(chl4|520942 : 173.0) no description available & (gnl|cdd|39466 : 144.0) no description available & (at3g06140 : 132.0) RING/U-box superfamily protein; FUNCTIONS IN: zinc ion binding; EXPRESSED IN: 17 plant structures; EXPRESSED DURING: 8 growth stages; CONTAINS InterPro DOMAIN/s: Zinc finger, RING-type (InterPro:IPR001841), Zinc finger, C3HC4 RING-type (InterPro:IPR018957); BEST Arabidopsis tha…	'29.5.11.4.2'	'protein.degradation.ubiquitin.E3.RING'
g10776	6.79144	7.10692	7.54382	7.48757	'(gnl|cdd|38264 : 122.0) no description available & (at4g27120 : 112.0) CONTAINS InterPro DOMAIN/s: DDRGK domain (InterPro:IPR019153); Has 14775 Blast hits to 8764 proteins in 778 species: Archae - 29; Bacteria - 1878; Metazoa - 5164; Fungi - 1447; Plants - 582; Viruses - 164; Other Eukaryotes - 5511 (source: NCBI BLink). & (ipr019153 : 109.83094) DDRGK domain containing protein & (chl4|519007 : …	'35.2'	'not assigned.unknown'
g10777	6.18571	6.44916	5.4377	5.61518	'(gnl|cdd|35897 : 387.0) no description available & (at1g13180 : 353.0) Mutant has defect in trichome cell expansion and actin organization resulting in a distorted trichome phenotype.; DISTORTED TRICHOMES 1 (DIS1); FUNCTIONS IN: actin binding, structural constituent of cytoskeleton, ATP binding; INVOLVED IN: actin filament organization, multidimensional cell growth, cell morphogenesis, trichome …	'31.1'	'cell.organisation'
g10778	4.09093	4.06961	3.77844	3.86373	'(gnl|cdd|35897 : 422.0) no description available & (at1g13180 : 387.0) Mutant has defect in trichome cell expansion and actin organization resulting in a distorted trichome phenotype.; DISTORTED TRICHOMES 1 (DIS1); FUNCTIONS IN: actin binding, structural constituent of cytoskeleton, ATP binding; INVOLVED IN: actin filament organization, multidimensional cell growth, cell morphogenesis, trichome …	'31.1'	'cell.organisation'
g1078	7.10399	7.17264	7.56884	7.62715	'(at3g24430 : 580.0) encodes a MRP-like protein with a nucleotide-binding domain.; HIGH-CHLOROPHYLL-FLUORESCENCE 101 (HCF101); FUNCTIONS IN: ATP binding; INVOLVED IN: oxidation reduction; LOCATED IN: chloroplast; EXPRESSED IN: 22 plant structures; EXPRESSED DURING: 13 growth stages; CONTAINS InterPro DOMAIN/s: Mrp, conserved site (InterPro:IPR000808), Gamma-butyrobetaine dioxygenase/Trimethyllysi…	'29.8'	'protein.assembly and cofactor ligation'
g10780	6.68419	6.83618	6.0419	6.05041	'(gnl|cdd|35897 : 422.0) no description available & (at1g13180 : 387.0) Mutant has defect in trichome cell expansion and actin organization resulting in a distorted trichome phenotype.; DISTORTED TRICHOMES 1 (DIS1); FUNCTIONS IN: actin binding, structural constituent of cytoskeleton, ATP binding; INVOLVED IN: actin filament organization, multidimensional cell growth, cell morphogenesis, trichome …	'31.1'	'cell.organisation'
g10782	6.06123	5.86918	6.44029	6.5324	' (original description: no original description)'	'35.2'	'not assigned.unknown'
g10783	7.56296	7.64393	7.23885	6.89522	'(gnl|cdd|35514 : 308.0) no description available & (at5g08560 : 272.0) transducin family protein / WD-40 repeat family protein; FUNCTIONS IN: nucleotide binding; LOCATED IN: cellular_component unknown; EXPRESSED IN: 24 plant structures; EXPRESSED DURING: 15 growth stages; CONTAINS InterPro DOMAIN/s: WD40 repeat 2 (InterPro:IPR019782), WD40 repeat, conserved site (InterPro:IPR019775), WD40 repeat…	'33.99'	'development.unspecified'
g10784	7.52857	7.77675	7.40771	6.86364	'(gnl|cdd|35514 : 330.0) no description available & (at5g08560 : 290.0) transducin family protein / WD-40 repeat family protein; FUNCTIONS IN: nucleotide binding; LOCATED IN: cellular_component unknown; EXPRESSED IN: 24 plant structures; EXPRESSED DURING: 15 growth stages; CONTAINS InterPro DOMAIN/s: WD40 repeat 2 (InterPro:IPR019782), WD40 repeat, conserved site (InterPro:IPR019775), WD40 repeat…	'33.99'	'development.unspecified'
g10785	6.85467	6.96288	7.33559	6.85926	'(chl4|513093 : 297.0) no description available & (gnl|cdd|35995 : 249.0) no description available & (at2g34630 : 247.0) Encodes a geranyl diphosphate synthase. RNAi lines are dwarf. T-DNA knock-out lines are embryo lethal.; geranyl diphosphate synthase 1 (GPS1); CONTAINS InterPro DOMAIN/s: Polyprenyl synthetase-related (InterPro:IPR017446), Terpenoid synthase (InterPro:IPR008949), Polyprenyl syn…	'16.1.2.8'	'secondary metabolism.isoprenoids.mevalonate pathway.geranyl diphosphate synthase'
g10786	7.11503	7.12748	7.01939	7.00862	'(chl4|521176 : 112.0) no description available & (at1g07010 : 96.3) Calcineurin-like metallo-phosphoesterase superfamily protein; BEST Arabidopsis thaliana protein match is: Calcineurin-like metallo-phosphoesterase superfamily protein (TAIR:AT1G18480.1); Has 109 Blast hits to 109 proteins in 48 species: Archae - 0; Bacteria - 77; Metazoa - 0; Fungi - 8; Plants - 20; Viruses - 0; Other Eukaryotes…	'26.27'	'misc.calcineurin-like phosphoesterase family protein'
g10787	9.01377	9.12808	8.71028	8.67737	'(chl4|521176 : 363.0) no description available & (at1g07010 : 267.0) Calcineurin-like metallo-phosphoesterase superfamily protein; BEST Arabidopsis thaliana protein match is: Calcineurin-like metallo-phosphoesterase superfamily protein (TAIR:AT1G18480.1); Has 109 Blast hits to 109 proteins in 48 species: Archae - 0; Bacteria - 77; Metazoa - 0; Fungi - 8; Plants - 20; Viruses - 0; Other Eukaryote…	'26.27'	'misc.calcineurin-like phosphoesterase family protein'
g1079	6.78064	6.77578	7.43723	7.27732	'(at3g24430 : 580.0) encodes a MRP-like protein with a nucleotide-binding domain.; HIGH-CHLOROPHYLL-FLUORESCENCE 101 (HCF101); FUNCTIONS IN: ATP binding; INVOLVED IN: oxidation reduction; LOCATED IN: chloroplast; EXPRESSED IN: 22 plant structures; EXPRESSED DURING: 13 growth stages; CONTAINS InterPro DOMAIN/s: Mrp, conserved site (InterPro:IPR000808), Gamma-butyrobetaine dioxygenase/Trimethyllysi…	'29.8'	'protein.assembly and cofactor ligation'
g10790	4.96146	5.21859	5.27419	5.44982	'(gnl|cdd|80503 : 300.0) no description available & (at5g66470 : 240.0) RNA binding;GTP binding; FUNCTIONS IN: RNA binding, GTP binding; LOCATED IN: chloroplast; EXPRESSED IN: 20 plant structures; EXPRESSED DURING: 13 growth stages; CONTAINS InterPro DOMAIN/s: K Homology, type 2 (InterPro:IPR004044), K Homology, prokaryotic type (InterPro:IPR009019), Small GTP-binding protein (InterPro:IPR005225)…	'35.2'	'not assigned.unknown'
g10791	5.33329	5.11497	5.50605	5.46845	'(gnl|cdd|80503 : 277.0) no description available & (chl4|515959 : 228.0) no description available & (at5g66470 : 227.0) RNA binding;GTP binding; FUNCTIONS IN: RNA binding, GTP binding; LOCATED IN: chloroplast; EXPRESSED IN: 20 plant structures; EXPRESSED DURING: 13 growth stages; CONTAINS InterPro DOMAIN/s: K Homology, type 2 (InterPro:IPR004044), K Homology, prokaryotic type (InterPro:IPR009019…	'35.2'	'not assigned.unknown'
g10792	7.7305	7.77588	8.3035	8.25222	' no hits & (original description: no original description)'	'35.2'	'not assigned.unknown'
g10793	2.07526	2.32901	2.20956	2.01707	' no hits & (original description: no original description)'	'35.2'	'not assigned.unknown'
g10795	8.08432	8.04536	8.53624	8.59898	' no hits & (original description: no original description)'	'35.2'	'not assigned.unknown'
g10797	9.02028	9.02245	10.1234	10.1038	'(gnl|cdd|81543 : 691.0) no description available & (q8yrp3|spea_anasp : 534.0) Biosynthetic arginine decarboxylase (EC 4.1.1.19) (ADC) - Anabaena sp. (strain PCC 7120) & (at2g16500 : 425.0) encodes a arginine decarboxylase (ADC), a rate-limiting enzyme that catalyzes the first step of polyamine (PA) biosynthesis via ADC pathway in Arabidopsis thaliana. Arabidopsis genome has two ADC paralogs, AD…	'22.1.3'	'polyamine metabolism.synthesis.arginine decarboxylase'
g10798	6.35247	6.40391	6.62615	6.44101	'(gnl|cdd|81543 : 679.0) no description available & (q8yrp3|spea_anasp : 522.0) Biosynthetic arginine decarboxylase (EC 4.1.1.19) (ADC) - Anabaena sp. (strain PCC 7120) & (at2g16500 : 414.0) encodes a arginine decarboxylase (ADC), a rate-limiting enzyme that catalyzes the first step of polyamine (PA) biosynthesis via ADC pathway in Arabidopsis thaliana. Arabidopsis genome has two ADC paralogs, AD…	'22.1.3'	'polyamine metabolism.synthesis.arginine decarboxylase'
g10799	8.99352	9.06044	9.9942	10.026	'(gnl|cdd|81543 : 669.0) no description available & (q8yrp3|spea_anasp : 518.0) Biosynthetic arginine decarboxylase (EC 4.1.1.19) (ADC) - Anabaena sp. (strain PCC 7120) & (at2g16500 : 421.0) encodes a arginine decarboxylase (ADC), a rate-limiting enzyme that catalyzes the first step of polyamine (PA) biosynthesis via ADC pathway in Arabidopsis thaliana. Arabidopsis genome has two ADC paralogs, AD…	'22.1.3'	'polyamine metabolism.synthesis.arginine decarboxylase'
g108	7.72633	7.44161	7.4968	7.57957	'(at3g62250 : 149.0) ubiquitin 5 (UBQ5); FUNCTIONS IN: structural constituent of ribosome; INVOLVED IN: protein ubiquitination involved in ubiquitin-dependent protein catabolic process, translation; LOCATED IN: cytosolic small ribosomal subunit; CONTAINS InterPro DOMAIN/s: Ubiquitin subgroup (InterPro:IPR019956), Ribosomal protein S27a (InterPro:IPR002906), Ubiquitin conserved site (InterPro:IPR0…	'29.1'	'protein.aa activation'
g1080	7.13759	7.24633	6.82696	6.81315	'(chl4|515301 : 191.0) no description available & (at1g02475 : 141.0) Polyketide cyclase/dehydrase and lipid transport superfamily protein; FUNCTIONS IN: molecular_function unknown; INVOLVED IN: biological_process unknown; LOCATED IN: chloroplast; EXPRESSED IN: 22 plant structures; EXPRESSED DURING: 13 growth stages; CONTAINS InterPro DOMAIN/s: Streptomyces cyclase/dehydrase (InterPro:IPR005031);…	'35.2'	'not assigned.unknown'
g10800	1.11367	1.1628	1.30787	1.32586	'(gnl|cdd|81543 : 662.0) no description available & (q8yrp3|spea_anasp : 513.0) Biosynthetic arginine decarboxylase (EC 4.1.1.19) (ADC) - Anabaena sp. (strain PCC 7120) & (at2g16500 : 417.0) encodes a arginine decarboxylase (ADC), a rate-limiting enzyme that catalyzes the first step of polyamine (PA) biosynthesis via ADC pathway in Arabidopsis thaliana. Arabidopsis genome has two ADC paralogs, AD…	'22.1.3'	'polyamine metabolism.synthesis.arginine decarboxylase'
g10801	7.53161	7.38876	6.6806	6.41443	' no hits & (original description: no original description)'	'35.2'	'not assigned.unknown'
g10803	4.28835	4.59912	4.18512	4.27699	' no hits & (original description: no original description)'	'35.2'	'not assigned.unknown'
g10805	7.49414	7.71339	6.65936	6.40818	' no hits & (original description: no original description)'	'35.2'	'not assigned.unknown'
g10809	3.88405	3.73157	3.75793	3.67779	' no hits & (original description: no original description)'	'35.2'	'not assigned.unknown'
g1081	6.34772	6.28607	5.69783	5.71412	'(chl4|515301 : 175.0) no description available & (at1g02475 : 141.0) Polyketide cyclase/dehydrase and lipid transport superfamily protein; FUNCTIONS IN: molecular_function unknown; INVOLVED IN: biological_process unknown; LOCATED IN: chloroplast; EXPRESSED IN: 22 plant structures; EXPRESSED DURING: 13 growth stages; CONTAINS InterPro DOMAIN/s: Streptomyces cyclase/dehydrase (InterPro:IPR005031);…	'35.2'	'not assigned.unknown'
g10810	8.42621	8.50037	7.68334	7.68044	' (original description: no original description)'	'35.2'	'not assigned.unknown'
g10811	9.05998	8.93034	8.28734	8.16175	' (original description: no original description)'	'35.2'	'not assigned.unknown'
g10812	8.36047	8.14466	7.2866	7.41645	' no hits & (original description: no original description)'	'35.2'	'not assigned.unknown'
g10813	6.33346	6.20171	5.51488	5.6147	'(gnl|cdd|76844 : 432.0) no description available & (chl4|511312 : 379.0) no description available & (gnl|cdd|35478 : 292.0) no description available & (at1g77670 : 249.0) Pyridoxal phosphate (PLP)-dependent transferases superfamily protein; FUNCTIONS IN: 1-aminocyclopropane-1-carboxylate synthase activity, transferase activity, transferring nitrogenous groups, pyridoxal phosphate binding, transa…	'16.2'	'secondary metabolism.phenylpropanoids'
g10814	6.52758	6.94458	6.69645	6.64247	'(gnl|cdd|35984 : 228.0) no description available & (at5g15640 : 214.0) Mitochondrial substrate carrier family protein; FUNCTIONS IN: binding; INVOLVED IN: transport, mitochondrial transport, transmembrane transport; LOCATED IN: mitochondrion, mitochondrial inner membrane; EXPRESSED IN: 24 plant structures; EXPRESSED DURING: 15 growth stages; CONTAINS InterPro DOMAIN/s: Mitochondrial carrier prot…	'34.9'	'transport.metabolite transporters at the mitochondrial membrane'
g10816	4.68643	4.46481	4.82203	4.60381	' (original description: no original description)'	'35.2'	'not assigned.unknown'
g10817	4.84673	5.06601	5.088	5.1726	' (original description: no original description)'	'35.2'	'not assigned.unknown'
g10818	5.92799	5.42467	5.88019	5.68622	' (original description: no original description)'	'35.2'	'not assigned.unknown'
g10823	6.78587	6.63107	6.99903	6.72785	' no hits & (original description: no original description)'	'35.2'	'not assigned.unknown'
g10824	7.3077	7.55062	7.44152	7.25489	' no hits & (original description: no original description)'	'35.2'	'not assigned.unknown'
g10825	6.94486	6.70753	6.67699	6.63976	'(chl4|516751 : 140.0) no description available & (gnl|cdd|37033 : 92.4) no description available & (at1g67140 : 87.8) SWEETIE (SWEETIE); FUNCTIONS IN: binding; INVOLVED IN: trehalose metabolic process, carbohydrate metabolic process, starch metabolic process; LOCATED IN: cytosol; EXPRESSED IN: 25 plant structures; EXPRESSED DURING: 13 growth stages; CONTAINS InterPro DOMAIN/s: Armadillo-type fol…	'35.2'	'not assigned.unknown'
g10826	6.66042	6.51641	6.28783	6.45772	'(chl4|516751 : 139.0) no description available & (gnl|cdd|37033 : 92.0) no description available & (at1g67140 : 87.8) SWEETIE (SWEETIE); FUNCTIONS IN: binding; INVOLVED IN: trehalose metabolic process, carbohydrate metabolic process, starch metabolic process; LOCATED IN: cytosol; EXPRESSED IN: 25 plant structures; EXPRESSED DURING: 13 growth stages; CONTAINS InterPro DOMAIN/s: Armadillo-type fol…	'35.2'	'not assigned.unknown'
g10827	7.42495	7.54489	6.46344	6.31019	'(gnl|cdd|38409 : 214.0) no description available & (at5g55810 : 172.0) encodes a bi-functional enzyme that expresses both nicotinamide-nucleotide adenylyltransferase (2.7.7.1) and nicotinate-nucleotide adenylyltransferase (2.7.7.18)activity.; nicotinate/nicotinamide mononucleotide adenyltransferase (NMNAT); CONTAINS InterPro DOMAIN/s: Rossmann-like alpha/beta/alpha sandwich fold (InterPro:IPR014…	'18'	'Co-factor and vitamine metabolism'
g10828	4.37644	3.99242	3.76549	4.08538	'(gnl|cdd|38409 : 215.0) no description available & (at5g55810 : 172.0) encodes a bi-functional enzyme that expresses both nicotinamide-nucleotide adenylyltransferase (2.7.7.1) and nicotinate-nucleotide adenylyltransferase (2.7.7.18)activity.; nicotinate/nicotinamide mononucleotide adenyltransferase (NMNAT); CONTAINS InterPro DOMAIN/s: Rossmann-like alpha/beta/alpha sandwich fold (InterPro:IPR014…	'18'	'Co-factor and vitamine metabolism'
g10829	7.34435	7.42513	6.63358	6.62923	'(gnl|cdd|38409 : 215.0) no description available & (at5g55810 : 172.0) encodes a bi-functional enzyme that expresses both nicotinamide-nucleotide adenylyltransferase (2.7.7.1) and nicotinate-nucleotide adenylyltransferase (2.7.7.18)activity.; nicotinate/nicotinamide mononucleotide adenyltransferase (NMNAT); CONTAINS InterPro DOMAIN/s: Rossmann-like alpha/beta/alpha sandwich fold (InterPro:IPR014…	'18'	'Co-factor and vitamine metabolism'
g10830	4.08694	4.13736	3.93929	3.86357	'(gnl|cdd|38409 : 123.0) no description available & (chl4|515530 : 94.4) no description available & (gnl|cdd|28827 : 86.5) no description available & (at5g55810 : 84.0) encodes a bi-functional enzyme that expresses both nicotinamide-nucleotide adenylyltransferase (2.7.7.1) and nicotinate-nucleotide adenylyltransferase (2.7.7.18)activity.; nicotinate/nicotinamide mononucleotide adenyltransferase (…	'18'	'Co-factor and vitamine metabolism'
g10831	1.85096	1.70097	1.83341	1.67753	'(gnl|cdd|38409 : 214.0) no description available & (at5g55810 : 172.0) encodes a bi-functional enzyme that expresses both nicotinamide-nucleotide adenylyltransferase (2.7.7.1) and nicotinate-nucleotide adenylyltransferase (2.7.7.18)activity.; nicotinate/nicotinamide mononucleotide adenyltransferase (NMNAT); CONTAINS InterPro DOMAIN/s: Rossmann-like alpha/beta/alpha sandwich fold (InterPro:IPR014…	'18'	'Co-factor and vitamine metabolism'
g10832	6.8981	6.61516	6.53474	6.52487	'(gnl|cdd|35640 : 254.0) no description available & (chl4|523785 : 248.0) no description available & (at1g14400 : 243.0) ubiquitin carrier protein; ubiquitin carrier protein 1 (UBC1); CONTAINS InterPro DOMAIN/s: Ubiquitin-conjugating enzyme/RWD-like (InterPro:IPR016135), Ubiquitin-conjugating enzyme, E2 (InterPro:IPR000608); BEST Arabidopsis thaliana protein match is: ubiquiting-conjugating enzym…	'29.5.11.3'	'protein.degradation.ubiquitin.E2'
g10833	6.93857	6.75906	6.66242	6.49318	'(gnl|cdd|35640 : 254.0) no description available & (chl4|523785 : 248.0) no description available & (at1g14400 : 243.0) ubiquitin carrier protein; ubiquitin carrier protein 1 (UBC1); CONTAINS InterPro DOMAIN/s: Ubiquitin-conjugating enzyme/RWD-like (InterPro:IPR016135), Ubiquitin-conjugating enzyme, E2 (InterPro:IPR000608); BEST Arabidopsis thaliana protein match is: ubiquiting-conjugating enzym…	'29.5.11.3'	'protein.degradation.ubiquitin.E2'
g10834	6.75503	7.04524	6.90295	6.96687	' no hits & (original description: no original description)'	'35.2'	'not assigned.unknown'
g10835	6.94585	6.95978	6.88086	6.9266	' no hits & (original description: no original description)'	'35.2'	'not assigned.unknown'
g10836	4.58467	4.47137	5.58915	5.48726	'(gnl|cdd|35492 : 365.0) no description available & (chl4|510615 : 341.0) no description available & (at5g52820 : 326.0) WD-40 repeat family protein / notchless protein, putative; CONTAINS InterPro DOMAIN/s: WD40 repeat 2 (InterPro:IPR019782), WD40 repeat, conserved site (InterPro:IPR019775), NLE (InterPro:IPR012972), WD40 repeat (InterPro:IPR001680), G-protein, beta subunit (InterPro:IPR001632),…	'33.99'	'development.unspecified'
g10837	4.66391	4.42103	5.468	5.47312	'(gnl|cdd|35492 : 365.0) no description available & (chl4|510615 : 341.0) no description available & (at5g52820 : 326.0) WD-40 repeat family protein / notchless protein, putative; CONTAINS InterPro DOMAIN/s: WD40 repeat 2 (InterPro:IPR019782), WD40 repeat, conserved site (InterPro:IPR019775), NLE (InterPro:IPR012972), WD40 repeat (InterPro:IPR001680), G-protein, beta subunit (InterPro:IPR001632),…	'33.99'	'development.unspecified'
g10838	5.38875	5.34753	5.67604	5.57274	'(chl4|520729 : 203.0) no description available & (at4g33460 : 192.0) member of NAP subfamily; ATNAP13; FUNCTIONS IN: transporter activity; INVOLVED IN: embryo development ending in seed dormancy; LOCATED IN: chloroplast envelope; EXPRESSED IN: 22 plant structures; EXPRESSED DURING: 13 growth stages; CONTAINS InterPro DOMAIN/s: ATPase, AAA+ type, core (InterPro:IPR003593), ABC transporter-like (I…	'34.16'	'transport.ABC transporters and multidrug resistance systems'
g10839	7.52483	7.52587	7.09072	7.11666	'(gnl|cdd|36561 : 288.0) no description available & (chl4|510132 : 217.0) no description available & (at2g04040 : 197.0) AtDTX1 (At2g04040) has been identified as a detoxifying efflux carrier for plant-derived antibiotics and other toxic compounds, including CD2+.; TX1; CONTAINS InterPro DOMAIN/s: MATE family transporter related protein (InterPro:IPR015521), Multi antimicrobial extrusion protein …	'34.99'	'transport.misc'
g1084	9.16503	9.23223	8.67813	8.6225	'(at3g16170 : 380.0) AMP-dependent synthetase and ligase family protein; FUNCTIONS IN: catalytic activity, AMP binding; INVOLVED IN: metabolic process; LOCATED IN: membrane; EXPRESSED IN: 21 plant structures; EXPRESSED DURING: 12 growth stages; CONTAINS InterPro DOMAIN/s: AMP-binding, conserved site (InterPro:IPR020845), AMP-dependent synthetase/ligase (InterPro:IPR000873); BEST Arabidopsis thali…	'11.1.8'	'lipid metabolism.FA synthesis and FA elongation.acyl coa ligase'
g10840	5.73335	5.95093	5.50151	5.4874	'(gnl|cdd|37371 : 127.0) no description available & (at3g09350 : 93.6) Encodes one of the Arabidopsis orthologs of the human Hsp70-binding protein 1 (HspBP-1) and yeast Fes1p: Fes1A (AT3G09350), Fes1B (AT3G53800), Fes1C (AT5G02150). Fes1A is cytosolic and associates with cytosolic Hsp70. Mutants showed increased heat-sensitive phenotype suggestion the involvement of Fes1A in acquired thermotolera…	'35.1.3'	'not assigned.no ontology.armadillo/beta-catenin repeat family protein'
g10841	2.14397	2.04839	2.35697	2.11675	'(gnl|cdd|37371 : 133.0) no description available & (at3g09350 : 105.0) Encodes one of the Arabidopsis orthologs of the human Hsp70-binding protein 1 (HspBP-1) and yeast Fes1p: Fes1A (AT3G09350), Fes1B (AT3G53800), Fes1C (AT5G02150). Fes1A is cytosolic and associates with cytosolic Hsp70. Mutants showed increased heat-sensitive phenotype suggestion the involvement of Fes1A in acquired thermotoler…	'35.1.3'	'not assigned.no ontology.armadillo/beta-catenin repeat family protein'
g10842	6.12411	6.25668	5.71908	5.75482	'(gnl|cdd|37371 : 133.0) no description available & (at3g09350 : 105.0) Encodes one of the Arabidopsis orthologs of the human Hsp70-binding protein 1 (HspBP-1) and yeast Fes1p: Fes1A (AT3G09350), Fes1B (AT3G53800), Fes1C (AT5G02150). Fes1A is cytosolic and associates with cytosolic Hsp70. Mutants showed increased heat-sensitive phenotype suggestion the involvement of Fes1A in acquired thermotoler…	'35.1.3'	'not assigned.no ontology.armadillo/beta-catenin repeat family protein'
g10843	8.64838	8.88764	8.30945	8.21389	' (original description: no original description)'	'35.2'	'not assigned.unknown'
g10844	7.33293	6.77327	6.74166	6.78774	'(p52578|ifrh_soltu : 412.0) Isoflavone reductase homolog (EC 1.3.1.-) (CP100) - Solanum tuberosum (Potato) & (at4g39230 : 407.0) encodes a protein whose sequence is similar to phenylcoumaran benzylic ether reductase (PCBER), which catalyzes NADPH-dependent reduction of 8-5' linked lignans such as dehydrodiconiferyl alcohol to give isodihydrodehydrodiconiferyl alcohol.; NmrA-like negative transcr…	'16.8.5.1'	'secondary metabolism.flavonoids.isoflavones.isoflavone reductase'
g10845	7.93554	8.16422	7.69435	7.98775	'(at2g22010 : 143.0) Encodes a protein predicted to act as a RING E3 ubiquitin ligase. It appears to regulate the stability of the KRP1/ICK1 cyclin dependent kinase inhibitor. Induced by beet severe curly virus (BSCTV) C4 protein.; related to KPC1 (RKP); FUNCTIONS IN: zinc ion binding; INVOLVED IN: regulation of cell cycle, response to virus, proteolysis involved in cellular protein catabolic pro…	'29.5.11.4.2'	'protein.degradation.ubiquitin.E3.RING'
g10846	8.6429	8.58051	8.21823	7.9208	'(gnl|cdd|35504 : 391.0) no description available & (at3g15470 : 261.0) Transducin/WD40 repeat-like superfamily protein; CONTAINS InterPro DOMAIN/s: WD40 repeat 2 (InterPro:IPR019782), WD40 repeat, conserved site (InterPro:IPR019775), WD40 repeat (InterPro:IPR001680), G-protein beta WD-40 repeat, region (InterPro:IPR020472), WD40 repeat-like-containing domain (InterPro:IPR011046), WD40-repeat-con…	'33.99'	'development.unspecified'
g10847	3.42963	3.92185	3.54881	3.44993	'(gnl|cdd|36422 : 107.0) no description available & (chl4|517751 : 103.0) no description available & (ipr016040 : 98.91585) NAD(P)-binding domain & (at5g51030 : 95.1) NAD(P)-binding Rossmann-fold superfamily protein; FUNCTIONS IN: oxidoreductase activity, binding, catalytic activity; INVOLVED IN: oxidation reduction, metabolic process; LOCATED IN: cellular_component unknown; EXPRESSED IN: 9 plant…	'26.22'	'misc.short chain dehydrogenase/reductase (SDR)'
g10848	5.98765	6.22111	7.15278	7.09342	'(gnl|cdd|83993 : 411.0) no description available & (at5g50340 : 318.0) ATP-dependent peptidases;nucleotide binding;serine-type endopeptidases;DNA helicases;ATP binding;damaged DNA binding;nucleoside-triphosphatases; FUNCTIONS IN: in 7 functions; INVOLVED IN: DNA repair, proteolysis, DNA replication; LOCATED IN: cellular_component unknown; EXPRESSED IN: 22 plant structures; EXPRESSED DURING: 13 g…	'28.2'	'DNA.repair'
g10849	6.06968	6.24804	7.21991	7.14112	'(gnl|cdd|83993 : 411.0) no description available & (at5g50340 : 318.0) ATP-dependent peptidases;nucleotide binding;serine-type endopeptidases;DNA helicases;ATP binding;damaged DNA binding;nucleoside-triphosphatases; FUNCTIONS IN: in 7 functions; INVOLVED IN: DNA repair, proteolysis, DNA replication; LOCATED IN: cellular_component unknown; EXPRESSED IN: 22 plant structures; EXPRESSED DURING: 13 g…	'28.2'	'DNA.repair'
g1085	10.6631	10.5987	10.6487	10.6656	'(chl4|512717 : 1586.0) no description available & (at5g64270 : 1538.0) splicing factor, putative; FUNCTIONS IN: binding; INVOLVED IN: mRNA processing; LOCATED IN: chloroplast; EXPRESSED IN: 26 plant structures; EXPRESSED DURING: 15 growth stages; CONTAINS InterPro DOMAIN/s: HEAT (InterPro:IPR000357), Armadillo-like helical (InterPro:IPR011989), Splicing factor 3B subunit 1 (InterPro:IPR015016), …	'27.1.1'	'RNA.processing.splicing'
g10851	7.43328	7.14055	6.66559	7.12323	'(at2g38940 : 736.0) Encodes Pht1;4, a member of the Pht1 family of phosphate transporters which include: Pht1;1/At5g43350, Pht1;2/At5g43370, Pht1;3/At5g43360, Pht1;4/At2g38940, Pht1;5/At2g32830, Pht1;6/At5g43340, Pht1;7/At3g54700, Pht1;8/At1g20860, Pht1;9/At1g76430 (Plant Journal 2002, 31:341).; phosphate transporter 1;4 (PHT1;4); FUNCTIONS IN: phosphate transmembrane transporter activity, carbo…	'34.7'	'transport.phosphate'
g10852	11.0413	10.9522	10.1866	10.214	'(chl4|510127 : 1269.0) no description available & (at2g36390 : 943.0) Encodes a starch branching enzyme (EC.2.4.1.18) similar to SBE2 from maize and rice. Expressed throughout plant tissues.; starch branching enzyme 2.1 (SBE2.1); FUNCTIONS IN: 1,4-alpha-glucan branching enzyme activity; INVOLVED IN: amylopectin biosynthetic process, starch metabolic process; LOCATED IN: chloroplast stroma, chlor…	'2.1.2.3'	'major CHO metabolism.synthesis.starch.starch branching'
g10853	5.86677	5.9415	5.46758	5.65309	'(chl4|510127 : 1277.0) no description available & (at5g03650 : 944.0) Encodes starch branching enzyme (E.C.2.4.1.18) similar to SBE2 from maize and rice. Expressed throughout the plant and highest in seedlings and cauline leaves.; starch branching enzyme 2.2 (SBE2.2); FUNCTIONS IN: 1,4-alpha-glucan branching enzyme activity; INVOLVED IN: amylopectin biosynthetic process, starch metabolic process…	'2.1.2.3'	'major CHO metabolism.synthesis.starch.starch branching'
g10854	10.9422	10.8522	10.165	10.1442	'(chl4|510127 : 1285.0) no description available & (at5g03650 : 946.0) Encodes starch branching enzyme (E.C.2.4.1.18) similar to SBE2 from maize and rice. Expressed throughout the plant and highest in seedlings and cauline leaves.; starch branching enzyme 2.2 (SBE2.2); FUNCTIONS IN: 1,4-alpha-glucan branching enzyme activity; INVOLVED IN: amylopectin biosynthetic process, starch metabolic process…	'2.1.2.3'	'major CHO metabolism.synthesis.starch.starch branching'
g10855	6.74033	6.72062	5.85959	5.91928	'(chl4|510127 : 1290.0) no description available & (at5g03650 : 947.0) Encodes starch branching enzyme (E.C.2.4.1.18) similar to SBE2 from maize and rice. Expressed throughout the plant and highest in seedlings and cauline leaves.; starch branching enzyme 2.2 (SBE2.2); FUNCTIONS IN: 1,4-alpha-glucan branching enzyme activity; INVOLVED IN: amylopectin biosynthetic process, starch metabolic process…	'2.1.2.3'	'major CHO metabolism.synthesis.starch.starch branching'
g10857	6.75623	6.37161	6.16966	6.21615	'(chl4|510127 : 1272.0) no description available & (at5g03650 : 944.0) Encodes starch branching enzyme (E.C.2.4.1.18) similar to SBE2 from maize and rice. Expressed throughout the plant and highest in seedlings and cauline leaves.; starch branching enzyme 2.2 (SBE2.2); FUNCTIONS IN: 1,4-alpha-glucan branching enzyme activity; INVOLVED IN: amylopectin biosynthetic process, starch metabolic process…	'2.1.2.3'	'major CHO metabolism.synthesis.starch.starch branching'
g10858	6.63331	6.55807	5.80039	5.47458	' no hits & (original description: no original description)'	'35.2'	'not assigned.unknown'
g10859	2.03987	2.05139	1.95413	2.13946	' no hits & (original description: no original description)'	'35.2'	'not assigned.unknown'
g1086	8.40233	8.3793	8.60022	8.63705	'(gnl|cdd|36491 : 294.0) no description available & (chl4|515203 : 284.0) no description available & (at1g10950 : 257.0) Encodes an Arabidopsis Transmembrane nine (TMN) protein. Transmembrane nine (TM9) proteins are localized in the secretory pathway of eukaryotic cells and are involved in cell adhesion and phagocytosis.; transmembrane nine 1 (TMN1); LOCATED IN: integral to membrane, Golgi appara…	'35.1'	'not assigned.no ontology'
g10860	6.53778	6.58553	5.38086	5.39218	' no hits & (original description: no original description)'	'35.2'	'not assigned.unknown'
g10861	4.38689	4.44232	3.59506	3.81043	' no hits & (original description: no original description)'	'35.2'	'not assigned.unknown'
g10864	5.44138	5.64848	4.82507	5.0093	' no hits & (original description: no original description)'	'35.2'	'not assigned.unknown'
g10866	7.68255	7.79007	7.08106	6.89761	'(at2g21070 : 160.0) FIONA1 (FIO1); FUNCTIONS IN: methyltransferase activity; INVOLVED IN: photoperiodism, flowering, circadian rhythm, photoperiodism; LOCATED IN: nucleus; EXPRESSED IN: 22 plant structures; EXPRESSED DURING: 13 growth stages; CONTAINS InterPro DOMAIN/s: S-adenosyl-L-methionine dependent methyltransferase, Mett10D, predicted (InterPro:IPR017182), S-adenosyl-L-methionine dependent…	'35.2'	'not assigned.unknown'
g10868	7.07025	6.81968	5.99968	6.08137	'(chl4|511524 : 136.0) no description available & (at2g21070 : 135.0) FIONA1 (FIO1); FUNCTIONS IN: methyltransferase activity; INVOLVED IN: photoperiodism, flowering, circadian rhythm, photoperiodism; LOCATED IN: nucleus; EXPRESSED IN: 22 plant structures; EXPRESSED DURING: 13 growth stages; CONTAINS InterPro DOMAIN/s: S-adenosyl-L-methionine dependent methyltransferase, Mett10D, predicted (Inter…	'35.2'	'not assigned.unknown'
g1087	7.68783	7.75915	6.68534	6.65203	'(gnl|cdd|39412 : 148.0) no description available & (chl4|515554 : 134.0) no description available & (at5g66010 : 90.9) RNA-binding (RRM/RBD/RNP motifs) family protein; FUNCTIONS IN: RNA binding, nucleotide binding, nucleic acid binding; INVOLVED IN: biological_process unknown; LOCATED IN: cellular_component unknown; EXPRESSED IN: 24 plant structures; EXPRESSED DURING: 15 growth stages; CONTAINS …	'27.4'	'RNA.RNA binding'
g10870	10.3197	10.265	8.38201	8.25824	'(at3g04240 : 826.0) Has O-linked N-acetyl glucosamine transferase activity. Similar to Arabidopsis SPY gene.; secret agent (SEC); CONTAINS InterPro DOMAIN/s: Tetratricopeptide TPR-1 (InterPro:IPR001440), Tetratricopeptide-like helical (InterPro:IPR011990), Tetratricopeptide repeat-containing (InterPro:IPR013026), Tetratricopeptide repeat (InterPro:IPR019734); BEST Arabidopsis thaliana protein ma…	'29.7'	'protein.glycosylation'
g10871	5.43493	5.77073	6.81306	6.7311	'(gnl|cdd|36838 : 148.0) no description available & (at1g67630 : 129.0) DNA polymerase alpha 2 (POLA2); FUNCTIONS IN: DNA binding, DNA-directed DNA polymerase activity; INVOLVED IN: DNA replication; LOCATED IN: mitochondrion; EXPRESSED IN: 21 plant structures; EXPRESSED DURING: 13 growth stages; CONTAINS InterPro DOMAIN/s: DNA polymerase alpha, subunit B N-terminal (InterPro:IPR013627), DNA polym…	'28.1'	'DNA.synthesis/chromatin structure'
g10873	3.47358	3.64925	3.37526	3.22121	'(at3g15358 : 152.0) unknown protein; FUNCTIONS IN: molecular_function unknown; INVOLVED IN: biological_process unknown; LOCATED IN: endomembrane system; BEST Arabidopsis thaliana protein match is: unknown protein (TAIR:AT1G53035.1); Has 35333 Blast hits to 34131 proteins in 2444 species: Archae - 798; Bacteria - 22429; Metazoa - 974; Fungi - 991; Plants - 531; Viruses - 0; Other Eukaryotes - 961…	'35.2'	'not assigned.unknown'
g10874	5.75136	5.06517	5.33296	5.36849	'(at5g09970 : 638.0) member of CYP78A; "cytochrome P450, family 78, subfamily A, polypeptide 7" (CYP78A7); FUNCTIONS IN: electron carrier activity, monooxygenase activity, iron ion binding, oxygen binding, heme binding; INVOLVED IN: regulation of meristem growth; EXPRESSED IN: embryo, leaf primordium, shoot lateral meristem, flower, seed; EXPRESSED DURING: F mature embryo stage, petal differentia…	'26.10'	'misc.cytochrome P450'
g10875	5.26465	5.13023	5.00482	5.13064	'(at1g20510 : 410.0) OPC-8:0 CoA ligase1 (OPCL1); FUNCTIONS IN: 4-coumarate-CoA ligase activity; INVOLVED IN: phenylpropanoid metabolic process, jasmonic acid biosynthetic process, response to wounding; LOCATED IN: peroxisome; EXPRESSED IN: 22 plant structures; EXPRESSED DURING: 13 growth stages; CONTAINS InterPro DOMAIN/s: AMP-binding, conserved site (InterPro:IPR020845), AMP-dependent synthetas…	'16.2'	'secondary metabolism.phenylpropanoids'
g10876	2.39326	2.33717	2.22889	2.33533	'(at5g01710 : 132.0) methyltransferases; FUNCTIONS IN: methyltransferase activity; INVOLVED IN: metabolic process; LOCATED IN: endomembrane system; EXPRESSED IN: sperm cell, male gametophyte, pollen tube; EXPRESSED DURING: L mature pollen stage, M germinated pollen stage; CONTAINS InterPro DOMAIN/s: Methyltransferase FkbM (InterPro:IPR006342), Methyltransferase type 11 (InterPro:IPR013216); BEST …	'35.2'	'not assigned.unknown'
g10877	6.08411	5.91033	6.44186	6.49369	' no hits & (original description: no original description)'	'35.2'	'not assigned.unknown'
g10879	5.92552	5.72211	6.18356	6.36874	' no hits & (original description: no original description)'	'35.2'	'not assigned.unknown'
g1088	9.42267	9.45028	9.5761	9.55836	'(chl4|515322 : 341.0) no description available & (gnl|cdd|67855 : 133.0) no description available & (ipr007369 : 131.9207) Peptidase A22B, signal peptide peptidase & (gnl|cdd|37654 : 125.0) no description available & (at2g03120 : 97.1) homologous to Signal Peptide Peptidases (SPP), required for pollen development and pollen germination. No homozygotes could be recovered from a T-DNA insertion mu…	'29.5'	'protein.degradation'
g1089	6.06557	6.29396	6.26717	6.3316	' (original description: no original description)'	'35.2'	'not assigned.unknown'
g10891	3.55509	3.58373	3.34425	3.69398	' (original description: no original description)'	'35.2'	'not assigned.unknown'
g10892	6.13508	6.34247	6.58598	6.68212	' (original description: no original description)'	'35.2'	'not assigned.unknown'
g10893	3.79939	3.73654	3.96901	3.82315	' (original description: no original description)'	'35.2'	'not assigned.unknown'
g10894	6.17455	6.42474	6.5374	6.57311	' (original description: no original description)'	'35.2'	'not assigned.unknown'
g10895	6.73265	6.89199	5.8484	5.61192	'(gnl|cdd|30869 : 196.0) no description available & (chl4|513625 : 146.0) no description available & (gnl|cdd|37954 : 111.0) no description available & (at1g26520 : 92.4) Cobalamin biosynthesis CobW-like protein; CONTAINS InterPro DOMAIN/s: Cobalamin (vitamin B12) biosynthesis CobW-like (InterPro:IPR003495), Cobalamin (vitamin B12) biosynthesis CobW-like, C-terminal (InterPro:IPR011629); BEST Ara…	'27.2'	'RNA.transcription'
g10896	3.04279	3.09635	2.79224	3.024	'(gnl|cdd|30869 : 196.0) no description available & (chl4|513625 : 146.0) no description available & (gnl|cdd|37954 : 111.0) no description available & (at1g26520 : 92.4) Cobalamin biosynthesis CobW-like protein; CONTAINS InterPro DOMAIN/s: Cobalamin (vitamin B12) biosynthesis CobW-like (InterPro:IPR003495), Cobalamin (vitamin B12) biosynthesis CobW-like, C-terminal (InterPro:IPR011629); BEST Ara…	'27.2'	'RNA.transcription'
g10897	6.72025	6.81035	5.54693	5.63167	'(gnl|cdd|30869 : 196.0) no description available & (chl4|513625 : 146.0) no description available & (gnl|cdd|37954 : 111.0) no description available & (at1g26520 : 92.4) Cobalamin biosynthesis CobW-like protein; CONTAINS InterPro DOMAIN/s: Cobalamin (vitamin B12) biosynthesis CobW-like (InterPro:IPR003495), Cobalamin (vitamin B12) biosynthesis CobW-like, C-terminal (InterPro:IPR011629); BEST Ara…	'27.2'	'RNA.transcription'
g109	7.14157	6.83209	6.66061	6.80771	'(at3g62250 : 149.0) ubiquitin 5 (UBQ5); FUNCTIONS IN: structural constituent of ribosome; INVOLVED IN: protein ubiquitination involved in ubiquitin-dependent protein catabolic process, translation; LOCATED IN: cytosolic small ribosomal subunit; CONTAINS InterPro DOMAIN/s: Ubiquitin subgroup (InterPro:IPR019956), Ribosomal protein S27a (InterPro:IPR002906), Ubiquitin conserved site (InterPro:IPR0…	'29.1'	'protein.aa activation'
g1090	6.09032	6.30289	6.81138	6.92082	'(gnl|cdd|38567 : 256.0) no description available & (at1g27530 : 251.0) CONTAINS InterPro DOMAIN/s: Ubiquitin-conjugating enzyme/RWD-like (InterPro:IPR016135), Ubiquitin-fold modifier-conjugating enzyme 1 (InterPro:IPR014806); Has 269 Blast hits to 269 proteins in 110 species: Archae - 0; Bacteria - 0; Metazoa - 175; Fungi - 0; Plants - 42; Viruses - 0; Other Eukaryotes - 52 (source: NCBI BLink).…	'35.2'	'not assigned.unknown'
g10900	5.09882	5.21126	5.22623	5.0745	'(gnl|cdd|30869 : 260.0) no description available & (chl4|513625 : 194.0) no description available & (gnl|cdd|37954 : 160.0) no description available & (at1g15730 : 130.0) Cobalamin biosynthesis CobW-like protein; CONTAINS InterPro DOMAIN/s: Cobalamin (vitamin B12) biosynthesis CobW-like (InterPro:IPR003495), Cobalamin (vitamin B12) biosynthesis CobW-like, C-terminal (InterPro:IPR011629); BEST Ar…	'27.2'	'RNA.transcription'
g10902	4.69635	4.67026	4.88499	4.67226	'(gnl|cdd|30869 : 260.0) no description available & (chl4|513625 : 194.0) no description available & (gnl|cdd|37954 : 160.0) no description available & (at1g15730 : 130.0) Cobalamin biosynthesis CobW-like protein; CONTAINS InterPro DOMAIN/s: Cobalamin (vitamin B12) biosynthesis CobW-like (InterPro:IPR003495), Cobalamin (vitamin B12) biosynthesis CobW-like, C-terminal (InterPro:IPR011629); BEST Ar…	'27.2'	'RNA.transcription'
g10903	7.61164	7.45526	7.10004	6.93397	'(chl4|523474 : 577.0) no description available & (gnl|cdd|37256 : 436.0) no description available & (gnl|cdd|34654 : 273.0) no description available & (at5g42540 : 195.0) Encodes a protein with similarity to yeast 5'-3'exonucleases and can functionally complement the yeast mutations. In Arabidopsis XRN2 acts as a suppressor of posttranscriptional gene silencing.; exoribonuclease 2 (XRN2); CONTAI…	'27.1.19'	'RNA.processing.ribonucleases'
g10904	2.84746	2.96576	2.7913	2.89933	'(chl4|523474 : 577.0) no description available & (gnl|cdd|37256 : 436.0) no description available & (gnl|cdd|34654 : 273.0) no description available & (at5g42540 : 195.0) Encodes a protein with similarity to yeast 5'-3'exonucleases and can functionally complement the yeast mutations. In Arabidopsis XRN2 acts as a suppressor of posttranscriptional gene silencing.; exoribonuclease 2 (XRN2); CONTAI…	'27.1.19'	'RNA.processing.ribonucleases'
g10905	7.51405	7.58577	7.0889	7.01628	'(chl4|523474 : 577.0) no description available & (gnl|cdd|37256 : 436.0) no description available & (gnl|cdd|34654 : 273.0) no description available & (at5g42540 : 195.0) Encodes a protein with similarity to yeast 5'-3'exonucleases and can functionally complement the yeast mutations. In Arabidopsis XRN2 acts as a suppressor of posttranscriptional gene silencing.; exoribonuclease 2 (XRN2); CONTAI…	'27.1.19'	'RNA.processing.ribonucleases'
g10907	5.64677	5.9341	4.19937	4.09078	' no hits & (original description: no original description)'	'35.2'	'not assigned.unknown'
g10908	5.12196	4.91361	5.25405	5.25122	' no hits & (original description: no original description)'	'35.2'	'not assigned.unknown'
g1091	6.46771	6.61805	6.82975	6.71233	'(at4g31460 : 116.0) Ribosomal L28 family; FUNCTIONS IN: structural constituent of ribosome; INVOLVED IN: translation; LOCATED IN: ribosome, intracellular; EXPRESSED IN: 22 plant structures; EXPRESSED DURING: 14 growth stages; CONTAINS InterPro DOMAIN/s: Ribosomal protein L28 (InterPro:IPR001383); Has 1063 Blast hits to 1063 proteins in 348 species: Archae - 0; Bacteria - 428; Metazoa - 98; Fungi…	'29.2.1.1.3.2.28'	'protein.synthesis.ribosomal protein.prokaryotic.unknown organellar.50S subunit.L28'
g10910	4.97555	4.83523	5.14865	5.42691	' no hits & (original description: no original description)'	'35.2'	'not assigned.unknown'
g10911	3.72053	3.78928	2.72409	2.80966	' no hits & (original description: no original description)'	'35.2'	'not assigned.unknown'
g10912	7.34106	7.51134	6.97768	6.55099	' no hits & (original description: no original description)'	'35.2'	'not assigned.unknown'
g10914	6.72687	6.88441	6.39604	6.07432	' no hits & (original description: no original description)'	'35.2'	'not assigned.unknown'
g10916	7.31045	7.50036	6.80427	6.51868	' no hits & (original description: no original description)'	'35.2'	'not assigned.unknown'
g10922	7.96897	7.7994	7.2031	7.24428	'(chl4|509661 : 485.0) no description available & (gnl|cdd|37394 : 459.0) no description available & (at2g24280 : 298.0) alpha/beta-Hydrolases superfamily protein; FUNCTIONS IN: serine-type peptidase activity, serine-type carboxypeptidase activity; INVOLVED IN: proteolysis; LOCATED IN: endomembrane system, lysosome; EXPRESSED IN: 22 plant structures; EXPRESSED DURING: 13 growth stages; CONTAINS I…	'29.5'	'protein.degradation'
g10924	4.45045	4.13419	4.0358	4.30181	'(chl4|509661 : 426.0) no description available & (gnl|cdd|37394 : 411.0) no description available & (at5g65760 : 261.0) Serine carboxypeptidase S28 family protein; FUNCTIONS IN: serine-type peptidase activity; INVOLVED IN: proteolysis; LOCATED IN: chloroplast, vacuole; EXPRESSED IN: 23 plant structures; EXPRESSED DURING: 13 growth stages; CONTAINS InterPro DOMAIN/s: Peptidase S28 (InterPro:IPR00…	'29.5'	'protein.degradation'
g10926	8.06126	7.98744	7.38437	7.23307	'(chl4|509661 : 454.0) no description available & (gnl|cdd|37394 : 449.0) no description available & (at2g24280 : 289.0) alpha/beta-Hydrolases superfamily protein; FUNCTIONS IN: serine-type peptidase activity, serine-type carboxypeptidase activity; INVOLVED IN: proteolysis; LOCATED IN: endomembrane system, lysosome; EXPRESSED IN: 22 plant structures; EXPRESSED DURING: 13 growth stages; CONTAINS I…	'29.5'	'protein.degradation'
g10928	5.04079	5.17809	5.41597	5.35382	' (original description: no original description)'	'35.2'	'not assigned.unknown'
g10929	8.31277	8.2175	7.28136	7.17661	'(gnl|cdd|35695 : 317.0) no description available & (chl4|517709 : 279.0) no description available & (ipr014743 : 204.74776) Chloride channel, core & (gnl|cdd|79366 : 203.0) no description available & (reliability: 278.05475) & (original description: no original description)'	'34.18'	'transport.unspecified anions'
g1093	7.81957	8.04755	9.095	8.80222	'(chl4|515255 : 622.0) no description available & (gnl|cdd|37761 : 565.0) no description available & (gnl|cdd|84798 : 507.0) no description available & (at1g79470 : 433.0) Aldolase-type TIM barrel family protein; FUNCTIONS IN: IMP dehydrogenase activity, oxidoreductase activity, catalytic activity; INVOLVED IN: oxidation reduction, GMP biosynthetic process, metabolic process; EXPRESSED IN: 17 pla…	'23.1.2.30'	nucleotide metabolism.synthesis.purine.IMP dehydrogenase'
g10931	7.61237	7.80968	6.63478	6.4128	'(gnl|cdd|35695 : 253.0) no description available & (chl4|517709 : 238.0) no description available & (ipr014743 : 155.44438) Chloride channel, core & (gnl|cdd|79366 : 154.0) no description available & (reliability: 221.30476) & (original description: no original description)'	'34.18'	'transport.unspecified anions'
g10932	2.48057	2.26601	2.21418	2.48672	' no hits & (original description: no original description)'	'35.2'	'not assigned.unknown'
g1094	8.42371	8.51868	9.21017	9.23357	'(at2g29690 : 614.0) Encode a functional anthranilate synthase protein. Expressed at a constitutive basal level. Expression was not induced by wounding nor bacterial pathogen infiltration. Involved in aromatic amino acid biosynthesis.; anthranilate synthase 2 (ASA2); FUNCTIONS IN: anthranilate synthase activity; INVOLVED IN: tryptophan biosynthetic process, aromatic amino acid family biosynthetic…	'13.1.6.5.1'	'amino acid metabolism.synthesis.aromatic aa.tryptophan.anthranilate synthase'
g10940	3.34263	3.16271	3.53773	3.22711	' no hits & (original description: no original description)'	'35.2'	'not assigned.unknown'
g10944	3.32182	3.43488	3.69544	3.57327	'(at5g39600 : 190.0) CONTAINS InterPro DOMAIN/s: Ribosomal protein L53, mitochondrial (InterPro:IPR019716); Has 50 Blast hits to 50 proteins in 19 species: Archae - 0; Bacteria - 0; Metazoa - 6; Fungi - 0; Plants - 42; Viruses - 0; Other Eukaryotes - 2 (source: NCBI BLink). & (reliability: 380.0) & (original description: no original description)'	'35.2'	'not assigned.unknown'
g10945	4.96784	4.55107	4.55697	4.93678	'(at4g17260 : 494.0) Lactate/malate dehydrogenase family protein; FUNCTIONS IN: in 6 functions; INVOLVED IN: response to salt stress, response to abscisic acid stimulus; LOCATED IN: plasma membrane; EXPRESSED IN: 24 plant structures; EXPRESSED DURING: 13 growth stages; CONTAINS InterPro DOMAIN/s: L-lactate dehydrogenase (InterPro:IPR011304), Lactate/malate dehydrogenase, C-terminal (InterPro:IPR0…	'5.1'	'fermentation.LDH'
g10946	5.36976	5.66581	5.67201	5.70879	'(at5g27430 : 114.0) Signal peptidase subunit; FUNCTIONS IN: peptidase activity; INVOLVED IN: signal peptide processing; LOCATED IN: cell wall; EXPRESSED IN: 24 plant structures; EXPRESSED DURING: 15 growth stages; CONTAINS InterPro DOMAIN/s: Signal peptidase 22kDa subunit (InterPro:IPR007653); BEST Arabidopsis thaliana protein match is: Signal peptidase subunit (TAIR:AT3G05230.1); Has 1807 Blast…	'29.3.4.99'	'protein.targeting.secretory pathway.unspecified'
g10947	5.51735	5.43433	5.40527	5.56707	'(at5g27430 : 114.0) Signal peptidase subunit; FUNCTIONS IN: peptidase activity; INVOLVED IN: signal peptide processing; LOCATED IN: cell wall; EXPRESSED IN: 24 plant structures; EXPRESSED DURING: 15 growth stages; CONTAINS InterPro DOMAIN/s: Signal peptidase 22kDa subunit (InterPro:IPR007653); BEST Arabidopsis thaliana protein match is: Signal peptidase subunit (TAIR:AT3G05230.1); Has 1807 Blast…	'29.3.4.99'	'protein.targeting.secretory pathway.unspecified'
g10948	7.78032	7.78369	8.37491	8.18882	'(chl4|523979 : 378.0) no description available & (gnl|cdd|48447 : 362.0) no description available & (gnl|cdd|36081 : 358.0) no description available & (at1g47250 : 327.0) Encodes 20S proteasome subunit PAF2 (PAF2).; 20S proteasome alpha subunit F2 (PAF2); FUNCTIONS IN: peptidase activity, endopeptidase activity, threonine-type endopeptidase activity; INVOLVED IN: ubiquitin-dependent protein cata…	'29.5.11.20'	'protein.degradation.ubiquitin.proteasom'
g10949	7.43305	7.58319	8.16303	8.16896	'(gnl|cdd|37405 : 291.0) no description available & (chl4|519158 : 238.0) no description available & (at1g67420 : 200.0) Zn-dependent exopeptidases superfamily protein; FUNCTIONS IN: peptidase activity; INVOLVED IN: proteolysis; EXPRESSED IN: 18 plant structures; EXPRESSED DURING: 7 growth stages; CONTAINS InterPro DOMAIN/s: Peptidase M28 (InterPro:IPR007484); BEST Arabidopsis thaliana protein ma…	'29.5'	'protein.degradation'
g1095	8.14705	8.35997	8.29856	8.40965	' no hits & (original description: no original description)'	'35.2'	'not assigned.unknown'
g10951	7.81986	7.93015	8.46188	8.27709	'(chl4|523979 : 378.0) no description available & (gnl|cdd|48447 : 362.0) no description available & (gnl|cdd|36081 : 358.0) no description available & (at1g47250 : 327.0) Encodes 20S proteasome subunit PAF2 (PAF2).; 20S proteasome alpha subunit F2 (PAF2); FUNCTIONS IN: peptidase activity, endopeptidase activity, threonine-type endopeptidase activity; INVOLVED IN: ubiquitin-dependent protein cata…	'29.5.11.20'	'protein.degradation.ubiquitin.proteasom'
g10952	7.59418	7.57705	8.18132	8.03049	'(gnl|cdd|37405 : 291.0) no description available & (chl4|519158 : 238.0) no description available & (at1g67420 : 200.0) Zn-dependent exopeptidases superfamily protein; FUNCTIONS IN: peptidase activity; INVOLVED IN: proteolysis; EXPRESSED IN: 18 plant structures; EXPRESSED DURING: 7 growth stages; CONTAINS InterPro DOMAIN/s: Peptidase M28 (InterPro:IPR007484); BEST Arabidopsis thaliana protein ma…	'29.5'	'protein.degradation'
g10954	5.95753	6.36312	5.8677	5.85001	'(at2g19640 : 117.0) ASH1-related protein 2 (ASHR2); CONTAINS InterPro DOMAIN/s: SET domain (InterPro:IPR001214); BEST Arabidopsis thaliana protein match is: SET domain protein 38 (TAIR:AT5G06620.1); Has 1755 Blast hits to 1733 proteins in 213 species: Archae - 0; Bacteria - 0; Metazoa - 753; Fungi - 380; Plants - 323; Viruses - 3; Other Eukaryotes - 296 (source: NCBI BLink). & (chl4|523885 : 92.…	'27.3.69'	'RNA.regulation of transcription.SET-domain transcriptional regulator family'
g10956	2.4526	2.44326	2.32896	2.35125	'(at2g19640 : 117.0) ASH1-related protein 2 (ASHR2); CONTAINS InterPro DOMAIN/s: SET domain (InterPro:IPR001214); BEST Arabidopsis thaliana protein match is: SET domain protein 38 (TAIR:AT5G06620.1); Has 1755 Blast hits to 1733 proteins in 213 species: Archae - 0; Bacteria - 0; Metazoa - 753; Fungi - 380; Plants - 323; Viruses - 3; Other Eukaryotes - 296 (source: NCBI BLink). & (chl4|523885 : 92.…	'27.3.69'	'RNA.regulation of transcription.SET-domain transcriptional regulator family'
g10958	6.27971	6.57224	6.22715	6.16082	'(at2g19640 : 117.0) ASH1-related protein 2 (ASHR2); CONTAINS InterPro DOMAIN/s: SET domain (InterPro:IPR001214); BEST Arabidopsis thaliana protein match is: SET domain protein 38 (TAIR:AT5G06620.1); Has 1755 Blast hits to 1733 proteins in 213 species: Archae - 0; Bacteria - 0; Metazoa - 753; Fungi - 380; Plants - 323; Viruses - 3; Other Eukaryotes - 296 (source: NCBI BLink). & (chl4|523885 : 92.…	'27.3.69'	'RNA.regulation of transcription.SET-domain transcriptional regulator family'
g1096	9.26883	9.26529	9.00361	8.8401	'(chl4|515296 : 277.0) no description available & (gnl|cdd|35285 : 164.0) no description available & (gnl|cdd|30834 : 113.0) no description available & (at3g54540 : 85.5) member of GCN subfamily; general control non-repressible 4 (GCN4); CONTAINS InterPro DOMAIN/s: ATPase, AAA+ type, core (InterPro:IPR003593), ABC transporter-like (InterPro:IPR003439), ABC transporter, conserved site (InterPro:IP…	'34.16'	'transport.ABC transporters and multidrug resistance systems'
g10962	7.68903	7.62776	8.30134	8.10255	'(at4g24190 : 414.0) encodes an ortholog of GRP94, an ER-resident HSP90-like protein and is involved in regulation of meristem size and organization. Single and double mutant analyses suggest that SHD may be required for the correct folding and/or complex formation of CLV proteins. Lines carrying recessive mutations in this locus exhibits expanded shoot meristems, disorganized root meristems, and…	'20.2.1'	'stress.abiotic.heat'
g10963	7.0983	7.05223	7.53199	7.63227	' (original description: no original description)'	'35.2'	'not assigned.unknown'
g10964	9.24532	9.27434	8.88402	8.77034	' (original description: no original description)'	'35.2'	'not assigned.unknown'
g10966	5.90108	5.73968	6.68675	6.55233	' no hits & (original description: no original description)'	'35.2'	'not assigned.unknown'
g10967	7.17536	7.42484	8.26003	8.26487	' no hits & (original description: no original description)'	'35.2'	'not assigned.unknown'
g10968	6.51444	6.75431	7.34379	7.42672	' no hits & (original description: no original description)'	'35.2'	'not assigned.unknown'
g10969	6.48717	6.573	7.91874	7.96183	' no hits & (original description: no original description)'	'35.2'	'not assigned.unknown'
g1097	5.72713	5.75794	5.65826	5.4633	'(chl4|513022 : 263.0) no description available & (gnl|cdd|38085 : 238.0) no description available & (at5g08420 : 225.0) RNA-binding KH domain-containing protein; FUNCTIONS IN: RNA binding; INVOLVED IN: biological_process unknown; LOCATED IN: cellular_component unknown; EXPRESSED IN: 22 plant structures; EXPRESSED DURING: 13 growth stages; CONTAINS InterPro DOMAIN/s: K Homology (InterPro:IPR00408…	'35.2'	'not assigned.unknown'
g10970	4.90781	5.00668	4.68769	4.65951	' no hits & (original description: no original description)'	'35.2'	'not assigned.unknown'
g10971	7.08744	7.08443	7.70593	7.83914	'(at3g54610 : 329.0) Encodes a histone acetyltransferase that is plays a role in the determination of the embryonic root-shoot axis. It is also required to regulate the floral meristem activity by modulating the extent of expression of WUS and AG. In other eukaryotes, this protein is recruited to specific promoters by DNA binding transcription factors and is thought to promote transcription by ac…	'27.3.54'	'RNA.regulation of transcription.Histone acetyltransferases'
g10973	2.33455	2.32631	2.2129	2.14376	' no hits & (original description: no original description)'	'35.2'	'not assigned.unknown'
g10974	7.41698	7.4002	8.08405	7.84861	'(gnl|cdd|81709 : 117.0) no description available & (gnl|cdd|35779 : 106.0) no description available & (at5g55070 : 85.5) Dihydrolipoamide succinyltransferase; FUNCTIONS IN: zinc ion binding, acyltransferase activity; INVOLVED IN: response to oxidative stress, metabolic process; LOCATED IN: cytosolic ribosome, mitochondrion; EXPRESSED IN: 27 plant structures; EXPRESSED DURING: 15 growth stages; C…	'8.1.5'	'TCA / org transformation.TCA.2-oxoglutarate dehydrogenase'
g10975	8.44015	8.40416	9.55358	9.49683	'(chl4|514884 : 560.0) no description available & (gnl|cdd|34597 : 468.0) no description available & (at1g80600 : 464.0) Encodes HopW1-1-Interacting protein 1 (WIN1). Interacts with the P. syringae effector HopW1-1. WIN1 is a putative acetylornithine transaminase. Modulates plant defenses against bacteria. Three WIN proteins are identified so far (WIN1: AT1G80600; WIN2: AT4G31750; WIN3: AT5G13320…	'13.1.2.3.4'	amino acid metabolism.synthesis.glutamate family.arginine.acetylornithine aminotransferase'
g10976	5.55928	5.7058	5.70655	5.68103	' no hits & (original description: no original description)'	'35.2'	'not assigned.unknown'
g10977	8.51865	8.54202	6.8385	6.79979	'(q01401|glgb_orysa : 217.0) 1,4-alpha-glucan branching enzyme, chloroplast precursor (EC 2.4.1.18) (Starch branching enzyme) (Q-enzyme) - Oryza sativa (Rice) & (chl4|523681 : 206.0) no description available & (gnl|cdd|35691 : 137.0) no description available & (at5g03650 : 133.0) Encodes starch branching enzyme (E.C.2.4.1.18) similar to SBE2 from maize and rice. Expressed throughout the plant and…	'2.1.2.3'	'major CHO metabolism.synthesis.starch.starch branching'
g10978	4.56864	4.79677	5.55836	5.44662	' no hits & (original description: no original description)'	'35.2'	'not assigned.unknown'
g10979	7.86183	8.096	8.74273	8.7559	'(chl4|525239 : 263.0) no description available & (gnl|cdd|37594 : 261.0) no description available & (at2g25530 : 245.0) AFG1-like ATPase family protein; FUNCTIONS IN: ATPase activity, ATP binding; INVOLVED IN: biological_process unknown; LOCATED IN: cellular_component unknown; EXPRESSED IN: 23 plant structures; EXPRESSED DURING: 14 growth stages; CONTAINS InterPro DOMAIN/s: ATPase, AFG1-like (In…	'35.1'	'not assigned.no ontology'
g1098	6.14205	6.26464	5.99784	5.93305	' no hits & (original description: no original description)'	'35.2'	'not assigned.unknown'
g10980	6.83647	7.12378	8.30222	8.27764	' no hits & (original description: no original description)'	'35.2'	'not assigned.unknown'
g10981	7.11938	7.00675	9.13365	9.12179	'(q93y52|ipyr1_chlre : 362.0) Soluble inorganic pyrophosphatase 1, chloroplast precursor (EC 3.6.1.1) (Pyrophosphate phospho-hydrolase 1) (PPase 1) - Chlamydomonas reinhardtii & (chl4|509704 : 362.0) no description available & (at5g09650 : 292.0) Encodes a protein with inorganic pyrophosphatase activity.; pyrophosphorylase 6 (PPa6); FUNCTIONS IN: inorganic diphosphatase activity, pyrophosphatase …	'23.4.99'	'nucleotide metabolism.phosphotransfer and pyrophosphatases.misc'
g10982	6.68394	6.98936	6.6744	6.76465	'(chl4|513442 : 282.0) no description available & (at3g62240 : 259.0) RING/U-box superfamily protein; FUNCTIONS IN: zinc ion binding; LOCATED IN: intracellular; EXPRESSED IN: 23 plant structures; EXPRESSED DURING: 15 growth stages; CONTAINS InterPro DOMAIN/s: Zinc finger, C2H2-like (InterPro:IPR015880), Zinc finger, RING-type (InterPro:IPR001841), Zinc finger, C2H2-type (InterPro:IPR007087); BEST…	'29.5.11.4.2'	'protein.degradation.ubiquitin.E3.RING'
g10984	10.2467	10.4083	10.4854	10.3143	'(at1g79010 : 290.0) Alpha-helical ferredoxin; FUNCTIONS IN: NADH dehydrogenase (ubiquinone) activity, metal ion binding; INVOLVED IN: oxidation reduction; LOCATED IN: mitochondrion, mitochondrial respiratory chain complex I, respiratory chain complex I; EXPRESSED IN: male gametophyte, pollen tube; EXPRESSED DURING: L mature pollen stage, M germinated pollen stage; CONTAINS InterPro DOMAIN/s: 4Fe…	'9.1.2'	'mitochondrial electron transport / ATP synthesis.NADH-DH.localisation not clear'
g10985	6.6037	6.84474	6.86618	6.7229	'(gnl|cdd|38615 : 133.0) no description available & (chl4|510646 : 115.0) no description available & (at2g04630 : 106.0) One of two highly similar proteins that can serve as a non-catalytic subunit of nuclear DNA-dependent RNA polymerases II and V; homologous to budding yeast RPB6 and the E. coli RNA polymerase omega subunit. Probably redundant with At5g51940.; NRPB6B; FUNCTIONS IN: DNA-directed …	'27.2'	'RNA.transcription'
g10986	7.22219	7.05929	8.08092	7.91449	'(p05434|catr_chlre : 201.0) Caltractin (Centrin) (20 kDa calcium-binding protein) - Chlamydomonas reinhardtii & (chl4|512161 : 201.0) no description available & (gnl|cdd|35251 : 180.0) no description available & (at3g50360 : 172.0) centrin2 (CEN2); FUNCTIONS IN: calcium ion binding; INVOLVED IN: biological_process unknown; LOCATED IN: plasma membrane; EXPRESSED IN: 24 plant structures; EXPRESSED…	'28.1'	'DNA.synthesis/chromatin structure'
g10987	2.2021	1.93424	2.16192	2.10505	' (original description: no original description)'	'35.2'	'not assigned.unknown'
g10988	5.33537	5.1699	4.90732	4.81583	' no hits & (original description: no original description)'	'35.2'	'not assigned.unknown'
g10989	2.79429	2.52338	2.81378	2.5793	' (original description: no original description)'	'35.2'	'not assigned.unknown'
g1099	7.82255	7.70835	8.37854	8.36166	' (original description: no original description)'	'35.2'	'not assigned.unknown'
g10991	8.07037	8.01693	8.31896	8.49554	'(gnl|cdd|39467 : 885.0) no description available & (at5g19660 : 875.0) S1P appears to function as a Golgi-localized subtilase and to help protect seedlings against salt and osmotic stress. The roots of s1p-3 mutants are hypersensitive to NaCl, KCl, LiCl, and mannitol. Several salt-stress responsive genes show weaker induction in an s1P-3 mutant background. The proteolytic cleavage of the bZIP17 …	'35.2'	'not assigned.unknown'
g10992	9.56506	9.53675	7.31229	7.21536	' no hits & (original description: no original description)'	'35.2'	'not assigned.unknown'
g10993	5.38926	5.47587	5.01846	4.80437	' no hits & (original description: no original description)'	'35.2'	'not assigned.unknown'
g10994	7.90824	7.89876	8.07078	8.22661	'(chl4|521804 : 598.0) no description available & (at4g05020 : 338.0) NAD(P)H dehydrogenase B2 (NDB2); FUNCTIONS IN: disulfide oxidoreductase activity, oxidoreductase activity, FAD binding, calcium ion binding; INVOLVED IN: oxidation reduction; LOCATED IN: mitochondrion, extrinsic to mitochondrial inner membrane; EXPRESSED IN: 25 plant structures; EXPRESSED DURING: 15 growth stages; CONTAINS Inte…	'9.2.1.2'	'mitochondrial electron transport / ATP synthesis.NADH-DH.type II.external'
g10995	7.91136	7.89549	6.8278	6.87861	'(chl4|523044 : 202.0) no description available & (gnl|cdd|81000 : 170.0) no description available & (at4g31040 : 147.0) CemA-like proton extrusion protein-related; INVOLVED IN: biological_process unknown; LOCATED IN: integral to membrane, chloroplast; EXPRESSED IN: 22 plant structures; EXPRESSED DURING: 13 growth stages; CONTAINS InterPro DOMAIN/s: CemA (InterPro:IPR004282); BEST Arabidopsis tha…	'35.1'	'not assigned.no ontology'
g10996	6.12546	6.0823	5.75279	5.91644	'(chl4|526279 : 193.0) no description available & (at2g19880 : 173.0) Nucleotide-diphospho-sugar transferases superfamily protein; FUNCTIONS IN: ceramide glucosyltransferase activity; INVOLVED IN: biological_process unknown; LOCATED IN: endomembrane system; EXPRESSED IN: 24 plant structures; EXPRESSED DURING: 15 growth stages; CONTAINS InterPro DOMAIN/s: Glycosyl transferase, family 2 (InterPro:I…	'11.8.1.3'	'lipid metabolism.''exotics'' (steroids, squalene etc).sphingolipids.ceramide glucosyltransferase'
g10997	6.58538	6.2995	5.87319	5.8526	'(chl4|526279 : 193.0) no description available & (at2g19880 : 179.0) Nucleotide-diphospho-sugar transferases superfamily protein; FUNCTIONS IN: ceramide glucosyltransferase activity; INVOLVED IN: biological_process unknown; LOCATED IN: endomembrane system; EXPRESSED IN: 24 plant structures; EXPRESSED DURING: 15 growth stages; CONTAINS InterPro DOMAIN/s: Glycosyl transferase, family 2 (InterPro:I…	'11.8.1.3'	'lipid metabolism.''exotics'' (steroids, squalene etc).sphingolipids.ceramide glucosyltransferase'
g10998	6.57763	6.44286	6.79227	7.02991	' no hits & (original description: no original description)'	'35.2'	'not assigned.unknown'
g10999	9.30237	9.23127	9.10979	9.07447	' no hits & (original description: no original description)'	'35.2'	'not assigned.unknown'
g11	6.81014	6.93598	6.94034	6.94861	' no hits & (original description: no original description)'	'35.2'	'not assigned.unknown'
g110	6.5667	6.79605	7.27122	6.99813	' (original description: no original description)'	'35.2'	'not assigned.unknown'
g1100	8.84337	8.76642	8.84449	8.79423	'(gnl|cdd|36359 : 777.0) no description available & (chl4|518507 : 773.0) no description available & (at1g76810 : 678.0) eukaryotic translation initiation factor 2 (eIF-2) family protein; FUNCTIONS IN: translation factor activity, nucleic acid binding, GTP binding, GTPase activity; LOCATED IN: plasma membrane; EXPRESSED IN: 25 plant structures; EXPRESSED DURING: 15 growth stages; CONTAINS InterPr…	'29.2.3'	'protein.synthesis.initiation'
g11000	2.04581	1.89207	1.88923	1.86132	' no hits & (original description: no original description)'	'35.2'	'not assigned.unknown'
g11001	6.79125	6.91063	6.98085	6.8483	'(chl4|520641 : 588.0) no description available & (gnl|cdd|37532 : 544.0) no description available & (at3g56990 : 437.0) embryo sac development arrest 7 (EDA7); FUNCTIONS IN: molecular_function unknown; INVOLVED IN: megagametogenesis; LOCATED IN: nucleolus, CUL4 RING ubiquitin ligase complex; EXPRESSED IN: 21 plant structures; EXPRESSED DURING: 12 growth stages; CONTAINS InterPro DOMAIN/s: WD40 r…	'33.99'	'development.unspecified'
g11002	3.11633	3.52368	3.219	3.36606	' no hits & (original description: no original description)'	'35.2'	'not assigned.unknown'
g11003	8.7589	8.66095	8.00106	7.86437	'(at1g09160 : 138.0) Protein phosphatase 2C family protein; FUNCTIONS IN: protein serine/threonine phosphatase activity, catalytic activity; LOCATED IN: plasma membrane; EXPRESSED IN: 23 plant structures; EXPRESSED DURING: 13 growth stages; CONTAINS InterPro DOMAIN/s: Protein phosphatase 2C-related (InterPro:IPR001932), Protein phosphatase 2C (InterPro:IPR015655), Protein phosphatase 2C, N-termin…	'29.4'	'protein.postranslational modification'
g11004	6.74886	7.08377	8.12868	8.1723	'(gnl|cdd|80769 : 549.0) no description available & (chl4|521748 : 488.0) no description available & (at1g09830 : 461.0) glycinamide ribonucleotide synthetase (GAR synthetase) that catalyzes the conversion of phosphoribosyl amine to phosphoribosyl glycineamide; Glycinamide ribonucleotide (GAR) synthetase; FUNCTIONS IN: phosphoribosylamine-glycine ligase activity; INVOLVED IN: purine base biosynth…	'23.1.2.2'	'nucleotide metabolism.synthesis.purine.GAR Synthetase'
g11005	7.44531	7.33261	7.78715	7.81787	'(chl4|523214 : 354.0) no description available & (at1g19800 : 339.0) Encodes a permease-like protein involved in lipid transfer from the ER to the chloroplast, more specifically, transfer of phosphatidate across the chloroplast inner membrane. Mutant leaves accumulate trigalactosyldiacylglycerol, triacylglycerol and phosphatidate. Chloroplast lipids are altered in their fatty acid composition an…	'34.99'	'transport.misc'
g11006	7.36363	7.69897	7.44383	7.48191	' no hits & (original description: no original description)'	'35.2'	'not assigned.unknown'
g11008	12.9107	12.8876	12.6596	12.5808	'(chl4|510831 : 246.0) no description available & (p34091|rl6_mescr : 219.0) 60S ribosomal protein L6 (YL16-like) - Mesembryanthemum crystallinum (Common ice plant) & (at1g74050 : 201.0) Ribosomal protein L6 family protein; FUNCTIONS IN: structural constituent of ribosome; INVOLVED IN: translation; LOCATED IN: ribosome, cytosolic large ribosomal subunit, intracellular, plasma membrane, membrane; …	'29.2.1.2.2.6'	'protein.synthesis.ribosomal protein.eukaryotic.60S subunit.L6'
g11009	9.73869	9.76713	10.3204	10.446	'(chl4|518157 : 215.0) no description available & (at1g61520 : 183.0) PSI type III chlorophyll a/b-binding protein (Lhca3*1); photosystem I light harvesting complex gene 3 (LHCA3); FUNCTIONS IN: chlorophyll binding; INVOLVED IN: photosynthesis, light harvesting, photosynthesis; LOCATED IN: light-harvesting complex, chloroplast thylakoid membrane, plastoglobule; EXPRESSED IN: 23 plant structures; …	'1.1.2.1'	'PS.lightreaction.photosystem I.LHC-I'
g1101	8.86749	8.82552	8.79514	8.81364	'(gnl|cdd|36359 : 777.0) no description available & (chl4|518507 : 773.0) no description available & (at1g76810 : 678.0) eukaryotic translation initiation factor 2 (eIF-2) family protein; FUNCTIONS IN: translation factor activity, nucleic acid binding, GTP binding, GTPase activity; LOCATED IN: plasma membrane; EXPRESSED IN: 25 plant structures; EXPRESSED DURING: 15 growth stages; CONTAINS InterPr…	'29.2.3'	'protein.synthesis.initiation'
g11010	6.90323	6.92074	7.52705	7.17459	'(chl4|517609 : 468.0) no description available & (gnl|cdd|35523 : 425.0) no description available & (at2g19540 : 380.0) Transducin family protein / WD-40 repeat family protein; CONTAINS InterPro DOMAIN/s: Histone-binding protein RBBP4 (InterPro:IPR022052), WD40 repeat 2 (InterPro:IPR019782), WD40 repeat-like-containing domain (InterPro:IPR011046), WD40-repeat-containing domain (InterPro:IPR01798…	'33.99'	'development.unspecified'
g11011	6.24817	6.11349	7.26677	7.15377	' (original description: no original description)'	'35.2'	'not assigned.unknown'
g11012	8.1377	8.30292	8.24577	8.0928	' (original description: no original description)'	'35.2'	'not assigned.unknown'
g11013	8.95876	8.99256	9.66391	9.48661	'(gnl|cdd|48156 : 927.0) no description available & (chl4|520572 : 870.0) no description available & (at1g24510 : 826.0) TCP-1/cpn60 chaperonin family protein; FUNCTIONS IN: protein binding; INVOLVED IN: protein folding, cellular protein metabolic process; LOCATED IN: plasma membrane; EXPRESSED IN: 23 plant structures; EXPRESSED DURING: 14 growth stages; CONTAINS InterPro DOMAIN/s: Chaperonin Cpn…	'29.4'	'protein.postranslational modification'
g11014	5.83515	6.01994	7.03174	7.11044	'(gnl|cdd|81717 : 471.0) no description available & (chl4|524989 : 359.0) no description available & (at5g16715 : 302.0) embryo defective 2247 (EMB2247); FUNCTIONS IN: valine-tRNA ligase activity, nucleotide binding, aminoacyl-tRNA ligase activity, ATP binding; INVOLVED IN: tRNA aminoacylation for protein translation, embryo development ending in seed dormancy; LOCATED IN: chloroplast stroma, chl…	'29.1.9'	'protein.aa activation.valine-tRNA ligase'
g11016	5.72091	5.69118	6.65616	6.37795	' (original description: no original description)'	'35.2'	'not assigned.unknown'
g11017	7.53817	7.60236	7.451	7.25661	'(gnl|cdd|29142 : 254.0) no description available & (gnl|cdd|35805 : 242.0) no description available & (chl4|517190 : 224.0) no description available & (at5g60550 : 198.0) Encodes a geminivirus Rep interacting kinase (GRIK; GRIK1/AT3G45240, GRIK2/AT5G60550). GRIKs are SnRK1 (SNF1-related kinases) activating kinases. Both GRIKs specifically bind to the SnRK1 catalytic subunit and phosphorylate the…	'29.4'	'protein.postranslational modification'
g11018	11.3865	11.3435	9.91747	9.80735	'(chl4|515345 : 766.0) no description available & (at3g47790 : 666.0) member of ATH subfamily; ABC2 homolog 7 (ATH7); FUNCTIONS IN: ATPase activity, coupled to transmembrane movement of substances, transporter activity; INVOLVED IN: N-terminal protein myristoylation; CONTAINS InterPro DOMAIN/s: ATPase, AAA+ type, core (InterPro:IPR003593), ABC transporter-like (InterPro:IPR003439), ABC transporte…	'34.16'	'transport.ABC transporters and multidrug resistance systems'
g11019	9.0849	9.1337	8.82487	8.69453	'(chl4|521091 : 245.0) no description available & (at4g31530 : 232.0) NAD(P)-binding Rossmann-fold superfamily protein; FUNCTIONS IN: 3-beta-hydroxy-delta5-steroid dehydrogenase activity, binding, catalytic activity; INVOLVED IN: steroid biosynthetic process, metabolic process; EXPRESSED IN: 22 plant structures; EXPRESSED DURING: 13 growth stages; CONTAINS InterPro DOMAIN/s: 3-beta hydroxysteroid…	'35.2'	'not assigned.unknown'
g11020	9.52356	9.52634	9.64989	9.5509	'(gnl|cdd|37954 : 320.0) no description available & (gnl|cdd|30869 : 301.0) no description available & (chl4|520173 : 295.0) no description available & (at1g80480 : 243.0) plastid transcriptionally active 17 (PTAC17); LOCATED IN: plastid chromosome, chloroplast stroma, chloroplast, nucleoid; EXPRESSED IN: 23 plant structures; EXPRESSED DURING: 13 growth stages; CONTAINS InterPro DOMAIN/s: Cobalam…	'27.2'	'RNA.transcription'
g11021	6.04107	5.72167	8.85695	9.00086	' no hits & (original description: no original description)'	'35.2'	'not assigned.unknown'
g11022	7.05248	7.03074	7.17371	7.18583	'(chl4|513786 : 463.0) no description available & (gnl|cdd|37260 : 358.0) no description available & (at1g78160 : 354.0) Encodes a member of the Arabidopsis Pumilio (APUM) proteins containing PUF domain (eight repeats of approximately 36 amino acids each). PUF proteins regulate both mRNA stability and translation through sequence-specific binding to the 3' UTR of target mRNA transcripts.; pumilio…	'35.1.12'	'not assigned.no ontology.pumilio/Puf RNA-binding domain-containing protein'
g11023	7.54002	7.9567	7.64862	7.58173	'(gnl|cdd|37873 : 119.0) no description available & (at5g22830 : 91.7) Transmembrane magnesium transporter. One of nine family members.; magnesium (Mg) transporter 10 (MGT10); FUNCTIONS IN: magnesium ion transmembrane transporter activity; INVOLVED IN: magnesium ion transport; LOCATED IN: chloroplast, membrane, chloroplast envelope; EXPRESSED IN: 25 plant structures; EXPRESSED DURING: 13 growth s…	'34.14'	'transport.unspecified cations'
g11024	7.67564	7.61591	6.97632	7.01843	'(at2g26430 : 208.0) Encodes an ania-6a type arginine-rich cyclin which confers tolerance to LiCl and NaCl when expressed in yeast.; arginine-rich cyclin 1 (RCY1); FUNCTIONS IN: cyclin-dependent protein kinase regulator activity; INVOLVED IN: response to salt stress, regulation of cell cycle, regulation of transcription; EXPRESSED IN: 24 plant structures; EXPRESSED DURING: 15 growth stages; CONTA…	'31.3'	'cell.cycle'
g11025	11.3708	11.2927	12.3651	12.4093	' no hits & (original description: no original description)'	'35.2'	'not assigned.unknown'
g11026	6.32177	6.38449	6.80147	6.73896	' no hits & (original description: no original description)'	'35.2'	'not assigned.unknown'
g11027	8.05826	7.74921	8.53439	8.31006	'(at5g11720 : 622.0) Glycosyl hydrolases family 31 protein; FUNCTIONS IN: hydrolase activity, hydrolyzing O-glycosyl compounds; INVOLVED IN: carbohydrate metabolic process; LOCATED IN: apoplast, vacuole, plant-type cell wall; EXPRESSED IN: 23 plant structures; EXPRESSED DURING: 13 growth stages; CONTAINS InterPro DOMAIN/s: Glycoside hydrolase, family 31 (InterPro:IPR000322), Glycoside hydrolase, …	'26.3.1'	'misc.gluco-, galacto- and mannosidases.alpha-galactosidase'
g11028	9.7491	9.86709	8.52864	8.50937	' (original description: no original description)'	'35.2'	'not assigned.unknown'
g11029	9.09936	9.04032	8.36953	8.29046	'(chl4|514152 : 289.0) no description available & (gnl|cdd|29351 : 238.0) no description available & (gnl|cdd|38066 : 138.0) no description available & (at2g31390 : 135.0) pfkB-like carbohydrate kinase family protein; FUNCTIONS IN: kinase activity, ribokinase activity; INVOLVED IN: D-ribose metabolic process, acetate fermentation, sucrose biosynthetic process, sucrose catabolic process, using bet…	'2.2.1.1'	'major CHO metabolism.degradation.sucrose.fructokinase'
g1103	7.41775	7.39984	7.90589	7.71276	'(gnl|cdd|38043 : 194.0) no description available & (chl4|512970 : 187.0) no description available & (at1g55900 : 159.0) component of a translocase in the mitochondrial inner membrane; TIM50; CONTAINS InterPro DOMAIN/s: NLI interacting factor (InterPro:IPR004274); BEST Arabidopsis thaliana protein match is: Haloacid dehalogenase-like hydrolase (HAD) superfamily protein (TAIR:AT1G29780.1). & (gnl|…	'34.9'	'transport.metabolite transporters at the mitochondrial membrane'
g11030	7.60112	7.60723	7.62466	7.58474	' no hits & (original description: no original description)'	'35.2'	'not assigned.unknown'
g11031	6.21074	6.11606	6.71885	6.61008	'(gnl|cdd|37247 : 723.0) no description available & (chl4|521346 : 638.0) no description available & (at1g10490 : 487.0) CONTAINS InterPro DOMAIN/s: Domain of unknown function DUF1726 (InterPro:IPR013562), Domain of unknown function DUF699, exodeoxyribonuclease V alpha chain (InterPro:IPR007807); BEST Arabidopsis thaliana protein match is: Domain of unknown function (DUF1726) ;Putative ATPase (DU…	'35.2'	'not assigned.unknown'
g11032	13.1165	13.1124	12.8914	12.908	'(chl4|519717 : 499.0) no description available & (at5g02870 : 465.0) Ribosomal protein L4/L1 family; FUNCTIONS IN: structural constituent of ribosome; INVOLVED IN: translation; LOCATED IN: cytosolic ribosome, cytosolic large ribosomal subunit, plasma membrane, large ribosomal subunit, membrane; EXPRESSED IN: 25 plant structures; EXPRESSED DURING: 15 growth stages; CONTAINS InterPro DOMAIN/s: Rib…	'29.2.1.2.2.141'	'protein.synthesis.ribosomal protein.eukaryotic.60S subunit.L4/L1'
g11033	3.61746	3.52137	3.70198	3.69253	'(at4g19170 : 337.0) chloroplast-targeted member of a family of enzymes similar to nine-cis-epoxycarotenoid dioxygenase; nine-cis-epoxycarotenoid dioxygenase 4 (NCED4); LOCATED IN: chloroplast, plastoglobule; EXPRESSED IN: 16 plant structures; EXPRESSED DURING: 9 growth stages; CONTAINS InterPro DOMAIN/s: Carotenoid oxygenase (InterPro:IPR004294); BEST Arabidopsis thaliana protein match is: nine-…	'17.1.1.1.10'	'hormone metabolism.abscisic acid.synthesis-degradation.synthesis.9-cis-epoxycarotenoid dioxygenase'
g11034	14.6638	14.5238	11.8086	11.8057	'(chl4|518934 : 1218.0) no description available & (gnl|cdd|35277 : 953.0) no description available & (gnl|cdd|73003 : 315.0) no description available & (at2g34660 : 275.0) encodes a multidrug resistance-associated protein that is MgATP-energized glutathione S-conjugate pump. The expression of this gene is upregulated by herbicide safeners such as benoxacor and fenclorim.; multidrug resistance-as…	'34.16'	'transport.ABC transporters and multidrug resistance systems'
g11035	6.53161	6.4297	8.23116	8.10503	'(at3g20390 : 145.0) endoribonuclease L-PSP family protein; FUNCTIONS IN: endoribonuclease activity; INVOLVED IN: response to cadmium ion; LOCATED IN: thylakoid, mitochondrion, chloroplast, plastid, vacuole; EXPRESSED IN: 27 plant structures; EXPRESSED DURING: 16 growth stages; CONTAINS InterPro DOMAIN/s: Endoribonuclease L-PSP (InterPro:IPR006175), YjgF-like protein, conserved site (InterPro:IPR…	'27.1.19'	'RNA.processing.ribonucleases'
g11036	7.56912	7.60741	8.15508	8.12417	'(gnl|cdd|36794 : 307.0) no description available & (chl4|523041 : 296.0) no description available & (at5g59740 : 261.0) UDP-N-acetylglucosamine (UAA) transporter family; FUNCTIONS IN: galactose transmembrane transporter activity; INVOLVED IN: transmembrane transport; EXPRESSED IN: 23 plant structures; EXPRESSED DURING: 13 growth stages; CONTAINS InterPro DOMAIN/s: UAA transporter (InterPro:IPR01…	'29.4'	'protein.postranslational modification'
g11037	6.75119	6.85806	6.4063	6.4879	' no hits & (original description: no original description)'	'35.2'	'not assigned.unknown'
g11038	8.97438	9.07441	8.57114	8.64435	'(gnl|cdd|37170 : 921.0) no description available & (at5g13980 : 748.0) Glycosyl hydrolase family 38 protein; FUNCTIONS IN: in 6 functions; INVOLVED IN: mannose metabolic process, carbohydrate metabolic process; LOCATED IN: apoplast, cell wall, plasma membrane, vacuole, plant-type cell wall; EXPRESSED IN: 25 plant structures; EXPRESSED DURING: 13 growth stages; CONTAINS InterPro DOMAIN/s: Glycosi…	'26.3.3'	'misc.gluco-, galacto- and mannosidases.alpha-mannosidase'
g11039	11.001	10.9491	11.3615	11.2841	'(gnl|cdd|36707 : 487.0) no description available & (p83373|mdhm_fraan : 472.0) Malate dehydrogenase, mitochondrial precursor (EC 1.1.1.37) - Fragaria ananassa (Strawberry) & (gnl|cdd|58492 : 465.0) no description available & (at1g53240 : 454.0) Lactate/malate dehydrogenase family protein; FUNCTIONS IN: malate dehydrogenase activity, copper ion binding; INVOLVED IN: response to cadmium ion, respo…	'8.1.9'	'TCA / org transformation.TCA.malate DH'
g1104	8.6247	8.86185	9.11045	9.05461	'(gnl|cdd|36022 : 337.0) no description available & (at2g26000 : 299.0) BRAP2 RING ZnF UBP domain-containing protein 2 (BRIZ2); FUNCTIONS IN: catalytic activity, zinc ion binding; LOCATED IN: chloroplast; EXPRESSED IN: 10 plant structures; EXPRESSED DURING: 4 anthesis, F mature embryo stage, petal differentiation and expansion stage, E expanded cotyledon stage, D bilateral stage; CONTAINS InterPr…	'29.5.11.4.2'	'protein.degradation.ubiquitin.E3.RING'
g11041	9.59216	9.66569	11.0577	11.0687	'(chl4|524609 : 620.0) no description available & (at1g10760 : 277.0) Encodes an &#945;-glucan, water dikinase required for starch degradation. Involved in cold-induced freezing tolerance. Mutations that eliminate the GWD protein or affect the dikinase domain of the enzyme dramatically reduce both the amount of phosphate in the amylopectin and the rate of starch degradation. Mature leaves of thes…	'2.2.2.3'	'major CHO metabolism.degradation.starch.glucan water dikinase'
g11042	8.81204	8.69943	9.94548	9.81218	'(chl4|525971 : 177.0) no description available & (gnl|cdd|29845 : 138.0) no description available & (at5g58590 : 119.0) Encodes a Ran-binding protein 1 homolog (RanBP1).; RAN binding protein 1 (RANBP1); FUNCTIONS IN: protein binding; INVOLVED IN: protein import into nucleus, translocation; LOCATED IN: cellular_component unknown; EXPRESSED IN: 23 plant structures; EXPRESSED DURING: 14 growth stag…	'30.5'	'signalling.G-proteins'
g11043	4.08448	4.16015	4.39514	4.20652	' no hits & (original description: no original description)'	'35.2'	'not assigned.unknown'
g11044	9.07991	9.23997	10.2287	10.1415	'(gnl|cdd|36454 : 368.0) no description available & (at4g29380 : 276.0) protein kinase family protein / WD-40 repeat family protein; FUNCTIONS IN: protein serine/threonine kinase activity, binding, protein kinase activity, ATP binding; INVOLVED IN: protein amino acid phosphorylation, N-terminal protein myristoylation; LOCATED IN: CUL4 RING ubiquitin ligase complex; EXPRESSED IN: 22 plant structur…	'29.4'	'protein.postranslational modification'
g11045	7.88068	8.10584	7.71527	7.89521	' no hits & (original description: no original description)'	'35.2'	'not assigned.unknown'
g11046	5.83345	5.88407	5.63085	5.69633	' no hits & (original description: no original description)'	'35.2'	'not assigned.unknown'
g11047	11.7817	11.7929	12.0186	11.986	'(chl4|520740 : 951.0) no description available & (gnl|cdd|35426 : 544.0) no description available & (gnl|cdd|30822 : 460.0) no description available & (at2g18960 : 370.0) Encodes a plasma membrane proton ATPase. Mutants have a reduced ability to close their stomata in response to drought and are affected in stomatal but not seed responsiveness to ABA.; H(+)-ATPase 1 (HA1); FUNCTIONS IN: protein …	'34.1'	'transport.p- and v-ATPases'
g11048	7.06291	7.26446	7.97731	7.82492	' no hits & (original description: no original description)'	'35.2'	'not assigned.unknown'
g11049	8.29401	8.66918	7.46796	7.35825	' no hits & (original description: no original description)'	'35.2'	'not assigned.unknown'
g1105	7.16027	6.90958	7.44242	7.29167	' no hits & (original description: no original description)'	'35.2'	'not assigned.unknown'
g11050	8.14506	8.45727	7.62212	7.60141	' no hits & (original description: no original description)'	'35.2'	'not assigned.unknown'
g11051	9.1854	9.16911	7.97187	7.98077	' no hits & (original description: no original description)'	'35.2'	'not assigned.unknown'
g11052	9.14547	9.13438	8.06855	7.97656	' no hits & (original description: no original description)'	'35.2'	'not assigned.unknown'
g11053	5.3783	5.48314	6.43574	6.54658	' (original description: no original description)'	'35.2'	'not assigned.unknown'
g11054	7.66512	7.77373	7.99158	8.00563	'(at1g48600 : 522.0) Encodes a phosphoethanolamine N-methyltransferase that catalyses the last two methylation steps of the three sequential methylations of phosphoethanolamine (PEA) that are required for the synthesis of phosphocholine (PCho) in plants.; phosphoethanolamine N-methyltransferase (PMEAMT); FUNCTIONS IN: phosphomethylethanolamine N-methyltransferase activity, phosphoethanolamine N-m…	'11.3'	'lipid metabolism.Phospholipid synthesis'
g11055	7.1906	7.32827	7.77356	7.66567	'(ipr000209 : 162.84169) Peptidase S8/S53, subtilisin/kexin/sedolisin & (gnl|cdd|84501 : 154.0) no description available & (gnl|cdd|36368 : 111.0) no description available & (reliability: 284.97296) & (original description: no original description)'	'29.5.1'	'protein.degradation.subtilases'
g11056	7.7558	7.81301	8.11198	8.08696	'(at1g48600 : 522.0) Encodes a phosphoethanolamine N-methyltransferase that catalyses the last two methylation steps of the three sequential methylations of phosphoethanolamine (PEA) that are required for the synthesis of phosphocholine (PCho) in plants.; phosphoethanolamine N-methyltransferase (PMEAMT); FUNCTIONS IN: phosphomethylethanolamine N-methyltransferase activity, phosphoethanolamine N-m…	'11.3'	'lipid metabolism.Phospholipid synthesis'
g11057	7.80772	8.09373	8.55704	8.58551	'(gnl|cdd|35563 : 251.0) no description available & (at5g63630 : 233.0) P-loop containing nucleoside triphosphate hydrolases superfamily protein; FUNCTIONS IN: helicase activity, ATP binding, ATP-dependent helicase activity, nucleic acid binding; INVOLVED IN: biological_process unknown; LOCATED IN: endomembrane system; EXPRESSED IN: 15 plant structures; EXPRESSED DURING: 10 growth stages; CONTAIN…	'27.1.2'	'RNA.processing.RNA helicase'
g11058	7.68712	7.77091	7.09977	7.01848	' no hits & (original description: no original description)'	'35.2'	'not assigned.unknown'
g11059	3.32997	3.2412	3.20538	3.1699	'(at1g14890 : 134.0) Plant invertase/pectin methylesterase inhibitor superfamily protein; FUNCTIONS IN: enzyme inhibitor activity, pectinesterase inhibitor activity, pectinesterase activity; INVOLVED IN: biological_process unknown; EXPRESSED IN: 22 plant structures; EXPRESSED DURING: 13 growth stages; CONTAINS InterPro DOMAIN/s: Pectinesterase inhibitor (InterPro:IPR006501); BEST Arabidopsis thal…	'26.18'	'misc.invertase/pectin methylesterase inhibitor family protein'
g1106	7.00329	6.99052	7.26957	7.17088	'(gnl|cdd|36677 : 570.0) no description available & (chl4|511243 : 523.0) no description available & (at2g26990 : 513.0) Represses photomorphogenesis and induces skotomorphogenesis in the dark.; FUSCA 12 (FUS12); INVOLVED IN: cullin deneddylation, photomorphogenesis, protein catabolic process; LOCATED IN: signalosome, nucleus; EXPRESSED IN: 24 plant structures; EXPRESSED DURING: 13 growth stages;…	'30.11.1'	'signalling.light.COP9 signalosome'
g11060	7.8886	8.05482	6.36673	6.3445	' no hits & (original description: no original description)'	'35.2'	'not assigned.unknown'
g11061	4.41684	4.64483	4.56784	4.63972	' no hits & (original description: no original description)'	'35.2'	'not assigned.unknown'
g11062	2.18051	2.18197	1.93598	2.26178	'(at1g32120 : 188.0) FUNCTIONS IN: molecular_function unknown; INVOLVED IN: biological_process unknown; LOCATED IN: membrane; EXPRESSED IN: 14 plant structures; EXPRESSED DURING: 4 anthesis, C globular stage, F mature embryo stage, petal differentiation and expansion stage, E expanded cotyledon stage; CONTAINS InterPro DOMAIN/s: Aminotransferase-like, plant mobile domain (InterPro:IPR019557), Pro…	'35.2'	'not assigned.unknown'
g11063	1.63658	1.70015	1.55659	1.47254	'(at1g32120 : 188.0) FUNCTIONS IN: molecular_function unknown; INVOLVED IN: biological_process unknown; LOCATED IN: membrane; EXPRESSED IN: 14 plant structures; EXPRESSED DURING: 4 anthesis, C globular stage, F mature embryo stage, petal differentiation and expansion stage, E expanded cotyledon stage; CONTAINS InterPro DOMAIN/s: Aminotransferase-like, plant mobile domain (InterPro:IPR019557), Pro…	'35.2'	'not assigned.unknown'
g11064	5.48213	5.01959	5.41769	5.40588	' no hits & (original description: no original description)'	'35.2'	'not assigned.unknown'
g11066	4.93916	4.85768	4.97543	4.74085	' no hits & (original description: no original description)'	'35.2'	'not assigned.unknown'
g11068	5.75384	5.87788	5.80604	5.73973	'(at2g36900 : 125.0) member of Membrin Gene Family; membrin 11 (MEMB11); BEST Arabidopsis thaliana protein match is: membrin 12 (TAIR:AT5G50440.1); Has 361 Blast hits to 361 proteins in 146 species: Archae - 0; Bacteria - 0; Metazoa - 143; Fungi - 72; Plants - 103; Viruses - 0; Other Eukaryotes - 43 (source: NCBI BLink). & (chl4|513991 : 125.0) no description available & (gnl|cdd|38461 : 111.0) n…	'31.4'	'cell.vesicle transport'
g1107	5.38274	5.34412	8.66023	8.61548	' (original description: no original description)'	'35.2'	'not assigned.unknown'
g11070	4.01755	4.24159	4.20675	4.2428	'(chl4|513991 : 114.0) no description available & (at2g36900 : 107.0) member of Membrin Gene Family; membrin 11 (MEMB11); BEST Arabidopsis thaliana protein match is: membrin 12 (TAIR:AT5G50440.1); Has 361 Blast hits to 361 proteins in 146 species: Archae - 0; Bacteria - 0; Metazoa - 143; Fungi - 72; Plants - 103; Viruses - 0; Other Eukaryotes - 43 (source: NCBI BLink). & (gnl|cdd|38461 : 101.0) n…	'31.4'	'cell.vesicle transport'
g11072	7.94935	8.06737	7.05685	6.91987	'(at5g05740 : 166.0) S2P-like putative metalloprotease, also contain transmembrane helices near their C-termini and many of them, five of seven, contain a conserved zinc-binding motif HEXXH. Homolog of EGY1. Each of the EGY1 and EGY-like proteins share two additional highly conserved motifs, the previously reported NPDG motif (aa 442Ã±454 in EGY1, Rudner et al., 1999) and a newly defined GNLR mot…	'29.5'	'protein.degradation'
g11073	3.40689	3.22731	3.20694	3.51675	' (original description: no original description)'	'35.2'	'not assigned.unknown'
g11074	3.43901	3.3843	3.11218	3.34031	' (original description: no original description)'	'35.2'	'not assigned.unknown'
g11076	6.12329	6.68391	6.56755	6.53304	' no hits & (original description: no original description)'	'35.2'	'not assigned.unknown'
g11077	1.53926	1.27318	1.40286	1.46237	' no hits & (original description: no original description)'	'35.2'	'not assigned.unknown'
g11078	7.17874	7.19832	8.01971	7.95709	'(chl4|520529 : 287.0) no description available & (gnl|cdd|38454 : 249.0) no description available & (gnl|cdd|68588 : 237.0) no description available & (at2g03690 : 234.0) Ubiquinone biosynthesis protein COQ4 homolog.; coenzyme Q biosynthesis Coq4 family protein / ubiquinone biosynthesis Coq4 family protein; FUNCTIONS IN: molecular_function unknown; INVOLVED IN: ubiquinone biosynthetic process; E…	'9.99'	'mitochondrial electron transport / ATP synthesis.unspecified'
g11079	2.5117	2.6028	2.59322	2.41899	' no hits & (original description: no original description)'	'35.2'	'not assigned.unknown'
g1108	6.88803	6.67529	8.77746	8.80254	' no hits & (original description: no original description)'	'35.2'	'not assigned.unknown'
g11081	8.11872	8.11444	7.70403	7.60772	' (original description: no original description)'	'35.2'	'not assigned.unknown'
g11082	7.65406	7.55429	8.23507	7.90319	'(gnl|cdd|36519 : 185.0) no description available & (chl4|519961 : 184.0) no description available & (at5g38820 : 163.0) Encodes a putative amino acid transporter.; Transmembrane amino acid transporter family protein; CONTAINS InterPro DOMAIN/s: Amino acid transporter, transmembrane (InterPro:IPR013057); BEST Arabidopsis thaliana protein match is: Transmembrane amino acid transporter family prote…	'34.3'	'transport.amino acids'
g11083	8.43696	8.37473	7.91122	7.81064	'(gnl|cdd|35953 : 147.0) no description available & (gnl|cdd|85451 : 137.0) no description available & (at2g26140 : 121.0) encodes an FtsH protease that is localized to the mitochondrion; FTSH protease 4 (ftsh4); FUNCTIONS IN: metallopeptidase activity, ATP-dependent peptidase activity, ATPase activity; INVOLVED IN: proteolysis, protein catabolic process; LOCATED IN: mitochondrion, plastid, membr…	'29.5.7'	'protein.degradation.metalloprotease'
g11084	8.39304	8.47231	8.22763	8.19319	'(chl4|518451 : 380.0) no description available & (gnl|cdd|35375 : 361.0) no description available & (at2g29580 : 342.0) CCCH-type zinc fingerfamily protein with RNA-binding domain; FUNCTIONS IN: RNA binding, zinc ion binding, nucleotide binding, nucleic acid binding; EXPRESSED IN: 9 plant structures; EXPRESSED DURING: C globular stage, F mature embryo stage, petal differentiation and expansion s…	'27.3.99'	'RNA.regulation of transcription.unclassified'
g11086	6.35563	6.26129	7.26801	7.05984	' no hits & (original description: no original description)'	'35.2'	'not assigned.unknown'
g11087	5.16209	5.2816	5.15508	5.03141	'(chl4|516776 : 127.0) no description available & (at4g19610 : 117.0) nucleotide binding;nucleic acid binding;RNA binding; FUNCTIONS IN: RNA binding, nucleotide binding, nucleic acid binding; INVOLVED IN: biological_process unknown; LOCATED IN: nucleolus; EXPRESSED IN: 20 plant structures; EXPRESSED DURING: 13 growth stages; CONTAINS InterPro DOMAIN/s: RNA recognition motif, RNP-1 (InterPro:IPR00…	'27.4'	'RNA.RNA binding'
g11088	8.06988	8.05618	8.94205	8.86882	'(chl4|522017 : 220.0) no description available & (gnl|cdd|29062 : 212.0) no description available & (at4g27800 : 209.0) Choroplast protein phosphatase TAP38/PPH1 is required for efficient dephosphorylation of the LHCII anthena and state transition from state 2 to state 1.; thylakoid-associated phosphatase 38 (TAP38); FUNCTIONS IN: phosphatase activity, protein serine/threonine phosphatase activi…	'29.4'	'protein.postranslational modification'
g11089	3.27843	3.38071	3.51977	3.30395	' (original description: no original description)'	'35.2'	'not assigned.unknown'
g11090	3.45478	3.91573	3.46914	3.65421	' (original description: no original description)'	'35.2'	'not assigned.unknown'
g11091	4.9399	4.85337	4.66046	4.57639	'(gnl|cdd|36544 : 228.0) no description available & (at4g36790 : 221.0) Major facilitator superfamily protein; FUNCTIONS IN: carbohydrate transmembrane transporter activity, sugar:hydrogen symporter activity; INVOLVED IN: transmembrane transport; LOCATED IN: membrane; EXPRESSED IN: 18 plant structures; EXPRESSED DURING: 12 growth stages; CONTAINS InterPro DOMAIN/s: Major facilitator superfamily (…	'34.99'	'transport.misc'
g11092	4.25313	4.12442	4.47466	4.54493	' no hits & (original description: no original description)'	'35.2'	'not assigned.unknown'
g11093	6.48922	6.37887	7.01073	7.19395	' (original description: no original description)'	'35.2'	'not assigned.unknown'
g11094	7.83961	7.898	8.28035	8.32085	'(gnl|cdd|81586 : 896.0) no description available & (gnl|cdd|35683 : 804.0) no description available & (chl4|520944 : 779.0) no description available & (at5g39900 : 772.0) Small GTP-binding protein; FUNCTIONS IN: GTP binding, translation elongation factor activity, GTPase activity; INVOLVED IN: biological_process unknown; LOCATED IN: cellular_component unknown; EXPRESSED IN: 21 plant structures; …	'30.5'	'signalling.G-proteins'
g11095	2.81071	3.12796	3.56902	3.59687	' no hits & (original description: no original description)'	'35.2'	'not assigned.unknown'
g11096	2.85033	3.10804	3.24629	3.25893	' (original description: no original description)'	'35.2'	'not assigned.unknown'
g11097	7.692	7.81649	8.37679	8.31413	'(gnl|cdd|36471 : 534.0) no description available & (chl4|522847 : 526.0) no description available & (at5g25880 : 457.0) The malic enzyme (EC 1.1.1.40) encoded by the ATNADP-ME3 is presumably cytosolic and restricted in its expression by both developmental and cell-specific signals.; NADP-malic enzyme 3 (NADP-ME3); FUNCTIONS IN: malate dehydrogenase (oxaloacetate-decarboxylating) (NADP+) activity…	'8.2.10'	TCA / org transformation.other organic acid transformatons.malic'
g11098	7.88695	7.79679	8.41329	8.35184	'(gnl|cdd|36471 : 537.0) no description available & (chl4|522847 : 527.0) no description available & (at5g25880 : 460.0) The malic enzyme (EC 1.1.1.40) encoded by the ATNADP-ME3 is presumably cytosolic and restricted in its expression by both developmental and cell-specific signals.; NADP-malic enzyme 3 (NADP-ME3); FUNCTIONS IN: malate dehydrogenase (oxaloacetate-decarboxylating) (NADP+) activity…	'8.2.10'	'TCA / org transformation.other organic acid transformatons.malic'
g11099	8.39809	8.65361	9.47101	9.38727	'(chl4|520957 : 196.0) no description available & (at1g28420 : 125.0) homeobox-1 (HB-1); FUNCTIONS IN: sequence-specific DNA binding transcription factor activity; INVOLVED IN: regulation of transcription, DNA-dependent, regulation of transcription; LOCATED IN: nucleus; EXPRESSED IN: 23 plant structures; EXPRESSED DURING: 13 growth stages; CONTAINS InterPro DOMAIN/s: DDT domain superfamily (Inter…	'27.3.22'	'RNA.regulation of transcription.HB,Homeobox transcription factor family'
g111	6.60668	6.80789	7.50879	7.28158	'(chl4|509985 : 164.0) no description available & (at3g04350 : 82.0) Plant protein of unknown function (DUF946); CONTAINS InterPro DOMAIN/s: Protein of unknown function DUF946 (InterPro:IPR009291); BEST Arabidopsis thaliana protein match is: Plant protein of unknown function (DUF946) (TAIR:AT5G18490.1); Has 389 Blast hits to 369 proteins in 101 species: Archae - 0; Bacteria - 21; Metazoa - 15; Fu…	'35.2'	'not assigned.unknown'
g1110	6.18129	6.14977	5.48848	5.1998	'(gnl|cdd|36726 : 289.0) no description available & (at1g79350 : 270.0) embryo defective 1135 (EMB1135); FUNCTIONS IN: DNA binding, zinc ion binding; INVOLVED IN: regulation of transcription, DNA-dependent, embryo development ending in seed dormancy; LOCATED IN: chloroplast; EXPRESSED IN: 25 plant structures; EXPRESSED DURING: 15 growth stages; CONTAINS InterPro DOMAIN/s: Zinc finger, PHD-type, c…	'33.99'	'development.unspecified'
g11100	4.72401	4.65965	4.56128	4.658	'(gnl|cdd|36138 : 231.0) no description available & (chl4|523175 : 221.0) no description available & (at1g58060 : 208.0) RNA helicase family protein; FUNCTIONS IN: helicase activity, nucleic acid binding, ATP-dependent helicase activity, ATP binding; INVOLVED IN: biological_process unknown; LOCATED IN: chloroplast; CONTAINS InterPro DOMAIN/s: Helicase-associated domain (InterPro:IPR007502), DNA/R…	'28.1'	'DNA.synthesis/chromatin structure'
g11101	5.37471	5.68666	5.36228	5.4173	'(gnl|cdd|36138 : 505.0) no description available & (at1g58060 : 419.0) RNA helicase family protein; FUNCTIONS IN: helicase activity, nucleic acid binding, ATP-dependent helicase activity, ATP binding; INVOLVED IN: biological_process unknown; LOCATED IN: chloroplast; CONTAINS InterPro DOMAIN/s: Helicase-associated domain (InterPro:IPR007502), DNA/RNA helicase, DEAD/DEAH box type, N-terminal (Inte…	'28.1'	'DNA.synthesis/chromatin structure'
g11102	5.70745	5.91619	5.51664	5.50439	'(gnl|cdd|36138 : 430.0) no description available & (chl4|523175 : 384.0) no description available & (at1g58060 : 377.0) RNA helicase family protein; FUNCTIONS IN: helicase activity, nucleic acid binding, ATP-dependent helicase activity, ATP binding; INVOLVED IN: biological_process unknown; LOCATED IN: chloroplast; CONTAINS InterPro DOMAIN/s: Helicase-associated domain (InterPro:IPR007502), DNA/R…	'28.1'	'DNA.synthesis/chromatin structure'
g11103	11.106	11.1949	10.1104	10.0313	'(chl4|526413 : 204.0) no description available & (gnl|cdd|28766 : 188.0) no description available & (gnl|cdd|35603 : 137.0) no description available & (ipr001148 : 109.06547) Carbonic anhydrase, alpha-class, catalytic domain & (at5g04180 : 92.0) alpha carbonic anhydrase 3 (ACA3); FUNCTIONS IN: carbonate dehydratase activity, zinc ion binding; INVOLVED IN: response to carbon dioxide, one-carbon m…	'8.3'	'TCA / org transformation.carbonic anhydrases'
g11104	4.32607	3.73756	4.33333	4.16551	' no hits & (original description: no original description)'	'35.2'	'not assigned.unknown'
g11105	7.02956	7.27824	7.28302	7.18405	'(chl4|524804 : 170.0) no description available & (gnl|cdd|39925 : 141.0) no description available & (at3g05760 : 135.0) C2H2 and C2HC zinc fingers superfamily protein; FUNCTIONS IN: zinc ion binding, nucleic acid binding; INVOLVED IN: biological_process unknown; EXPRESSED IN: 24 plant structures; EXPRESSED DURING: 15 growth stages; CONTAINS InterPro DOMAIN/s: Zinc finger, U1-type (InterPro:IPR00…	'35.2'	'not assigned.unknown'
g11106	6.96686	7.23623	7.02289	6.94562	'(chl4|524804 : 170.0) no description available & (gnl|cdd|39925 : 141.0) no description available & (at3g05760 : 135.0) C2H2 and C2HC zinc fingers superfamily protein; FUNCTIONS IN: zinc ion binding, nucleic acid binding; INVOLVED IN: biological_process unknown; EXPRESSED IN: 24 plant structures; EXPRESSED DURING: 15 growth stages; CONTAINS InterPro DOMAIN/s: Zinc finger, U1-type (InterPro:IPR00…	'35.2'	'not assigned.unknown'
g11107	9.34079	9.4133	9.35546	9.19044	'(gnl|cdd|37195 : 617.0) no description available & (chl4|511351 : 594.0) no description available & (at3g44340 : 566.0) homologous to yeast and animal Sec24 proteins; expression in yeast cells enhances their survival under oxidative stress conditions.; clone eighty-four (CEF); FUNCTIONS IN: transporter activity, zinc ion binding; INVOLVED IN: response to oxidative stress, vesicle-mediated transp…	'29.3.4.2'	'protein.targeting.secretory pathway.golgi'
g11108	2.83982	3.01412	2.91339	2.98431	' no hits & (original description: no original description)'	'35.2'	'not assigned.unknown'
g11109	3.97747	4.14958	4.51271	4.13655	' (original description: no original description)'	'35.2'	'not assigned.unknown'
g1111	7.74077	7.85904	9.23075	9.23241	' (original description: no original description)'	'35.2'	'not assigned.unknown'
g11110	1.99932	2.08414	2.26605	2.22142	' no hits & (original description: no original description)'	'35.2'	'not assigned.unknown'
g11111	3.49537	3.70149	3.34108	3.87818	' no hits & (original description: no original description)'	'35.2'	'not assigned.unknown'
g11112	3.45263	3.75285	4.1158	3.86353	' (original description: no original description)'	'35.2'	'not assigned.unknown'
g11113	5.82871	6.03873	5.94056	5.71535	' no hits & (original description: no original description)'	'35.2'	'not assigned.unknown'
g11114	4.20638	3.96655	3.81411	4.05865	'(at1g23100 : 144.0) GroES-like family protein; FUNCTIONS IN: ATP binding; INVOLVED IN: protein folding; LOCATED IN: mitochondrion; EXPRESSED IN: 19 plant structures; EXPRESSED DURING: 11 growth stages; CONTAINS InterPro DOMAIN/s: Chaperonin Cpn10 (InterPro:IPR020818), GroES-like (InterPro:IPR011032), Chaperonin Cpn10, conserved site (InterPro:IPR018369), Chaperonin Cpn10, subgroup (InterPro:IPR0…	'29.4'	'protein.postranslational modification'
g11115	5.01533	4.78563	4.62581	4.96087	'(at1g23100 : 140.0) GroES-like family protein; FUNCTIONS IN: ATP binding; INVOLVED IN: protein folding; LOCATED IN: mitochondrion; EXPRESSED IN: 19 plant structures; EXPRESSED DURING: 11 growth stages; CONTAINS InterPro DOMAIN/s: Chaperonin Cpn10 (InterPro:IPR020818), GroES-like (InterPro:IPR011032), Chaperonin Cpn10, conserved site (InterPro:IPR018369), Chaperonin Cpn10, subgroup (InterPro:IPR0…	'29.4'	'protein.postranslational modification'
g11116	3.56008	3.37591	3.44803	3.55946	'(at1g23100 : 148.0) GroES-like family protein; FUNCTIONS IN: ATP binding; INVOLVED IN: protein folding; LOCATED IN: mitochondrion; EXPRESSED IN: 19 plant structures; EXPRESSED DURING: 11 growth stages; CONTAINS InterPro DOMAIN/s: Chaperonin Cpn10 (InterPro:IPR020818), GroES-like (InterPro:IPR011032), Chaperonin Cpn10, conserved site (InterPro:IPR018369), Chaperonin Cpn10, subgroup (InterPro:IPR0…	'29.4'	'protein.postranslational modification'
g11117	2.41987	2.04652	2.14058	2.0693	'(at4g38690 : 104.0) PLC-like phosphodiesterases superfamily protein; FUNCTIONS IN: phospholipase C activity, phosphoric diester hydrolase activity; INVOLVED IN: intracellular signaling pathway, N-terminal protein myristoylation, lipid metabolic process; LOCATED IN: cellular_component unknown; EXPRESSED IN: 23 plant structures; EXPRESSED DURING: 12 growth stages; CONTAINS InterPro DOMAIN/s: Phosp…	'11.9.3'	'lipid metabolism.lipid degradation.lysophospholipases'
g11118	8.20758	8.17729	8.39846	8.41962	' (original description: no original description)'	'35.2'	'not assigned.unknown'
g11120	8.2259	8.11273	8.31347	8.30544	' (original description: no original description)'	'35.2'	'not assigned.unknown'
g11124	6.474	6.21728	6.20758	6.01452	'(gnl|cdd|63882 : 175.0) no description available & (at1g48050 : 156.0) Ku80 and ku70 form the heterodimer complex Ku, required for proper maintenance of the telomeric C strand. Ku regulates the extension of the telomeric G strand. Interacts with WEX, and this interaction stimulates the WEX exonuclease activity. Binds double stranded DNA breaks as a heterodimer with Ku70, involved in non-homologo…	'30.8'	'signalling.misc'
g11126	6.54293	6.01928	6.14201	5.91903	'(gnl|cdd|63882 : 176.0) no description available & (at1g48050 : 157.0) Ku80 and ku70 form the heterodimer complex Ku, required for proper maintenance of the telomeric C strand. Ku regulates the extension of the telomeric G strand. Interacts with WEX, and this interaction stimulates the WEX exonuclease activity. Binds double stranded DNA breaks as a heterodimer with Ku70, involved in non-homologo…	'30.8'	'signalling.misc'
g1113	8.5703	8.6324	9.83119	9.66944	' no hits & (original description: no original description)'	'35.2'	'not assigned.unknown'
g11132	7.22748	7.2316	7.33208	7.31647	'(gnl|cdd|37702 : 264.0) no description available & (at5g09860 : 227.0) Encodes a component of the putative Arabidopsis THO/TREX complex: THO1 or HPR1 (At5g09860), THO2 (At1g24706), THO3 or TEX1 (At5g56130), THO5 (At5g42920, At1g45233), THO6 (At2g19430), and THO7 (At5g16790, At3g02950). THO/TREX complexes in animals have been implicated in the transport of mRNA precursors. Mutants of THO3/TEX1, T…	'35.1'	'not assigned.no ontology'
g11133	7.36161	7.53539	7.45341	7.57529	'(gnl|cdd|37702 : 264.0) no description available & (at5g09860 : 227.0) Encodes a component of the putative Arabidopsis THO/TREX complex: THO1 or HPR1 (At5g09860), THO2 (At1g24706), THO3 or TEX1 (At5g56130), THO5 (At5g42920, At1g45233), THO6 (At2g19430), and THO7 (At5g16790, At3g02950). THO/TREX complexes in animals have been implicated in the transport of mRNA precursors. Mutants of THO3/TEX1, T…	'35.1'	'not assigned.no ontology'
g11134	7.76762	7.72948	8.75566	8.85489	' no hits & (original description: no original description)'	'35.2'	'not assigned.unknown'
g11135	6.91171	7.35991	6.96699	6.85317	' no hits & (original description: no original description)'	'35.2'	'not assigned.unknown'
g11136	8.73504	8.89489	10.0288	9.95256	' no hits & (original description: no original description)'	'35.2'	'not assigned.unknown'
g11137	6.67128	6.85507	7.07087	6.87232	'(gnl|cdd|37727 : 397.0) no description available & (at1g02145 : 267.0) homolog of asparagine-linked glycosylation 12 (ALG12); FUNCTIONS IN: alpha-1,6-mannosyltransferase activity; INVOLVED IN: ER-associated protein catabolic process, protein amino acid terminal N-glycosylation; LOCATED IN: intrinsic to endoplasmic reticulum membrane; CONTAINS InterPro DOMAIN/s: Alg9-like mannosyltransferase (Int…	'35.1'	'not assigned.no ontology'
g11138	5.72737	5.9927	5.89123	6.15162	' no hits & (original description: no original description)'	'35.2'	'not assigned.unknown'
g11139	5.34056	5.00966	4.57386	4.52831	'(at2g32640 : 306.0) Lycopene beta/epsilon cyclase protein; FUNCTIONS IN: oxidoreductase activity, acting on paired donors, with incorporation or reduction of molecular oxygen; INVOLVED IN: carotenoid biosynthetic process; LOCATED IN: chloroplast; EXPRESSED IN: 20 plant structures; EXPRESSED DURING: 13 growth stages; CONTAINS InterPro DOMAIN/s: Lycopene beta/epsilon cyclase (InterPro:IPR008671); …	'35.2'	'not assigned.unknown'
g1114	7.27045	7.07723	9.16546	9.11003	' (original description: no original description)'	'35.2'	'not assigned.unknown'
g11143	6.20128	6.0467	5.14478	4.89038	'(chl4|523131 : 354.0) no description available & (at2g32640 : 344.0) Lycopene beta/epsilon cyclase protein; FUNCTIONS IN: oxidoreductase activity, acting on paired donors, with incorporation or reduction of molecular oxygen; INVOLVED IN: carotenoid biosynthetic process; LOCATED IN: chloroplast; EXPRESSED IN: 20 plant structures; EXPRESSED DURING: 13 growth stages; CONTAINS InterPro DOMAIN/s: Lyc…	'35.2'	'not assigned.unknown'
g11145	4.57526	4.58302	5.39116	5.45242	' no hits & (original description: no original description)'	'35.2'	'not assigned.unknown'
g11146	3.10054	3.21142	2.7423	2.67042	' no hits & (original description: no original description)'	'35.2'	'not assigned.unknown'
g11147	4.68808	4.72293	3.63023	3.63039	' no hits & (original description: no original description)'	'35.2'	'not assigned.unknown'
g11148	9.40219	9.51346	8.31322	8.29416	'(chl4|523660 : 160.0) no description available & (at5g45170 : 83.6) Haloacid dehalogenase-like hydrolase (HAD) superfamily protein; FUNCTIONS IN: molecular_function unknown; INVOLVED IN: biological_process unknown; LOCATED IN: chloroplast stroma, chloroplast; EXPRESSED IN: 23 plant structures; EXPRESSED DURING: 14 growth stages; BEST Arabidopsis thaliana protein match is: Haloacid dehalogenase-l…	'35.1'	'not assigned.no ontology'
g1115	6.0636	5.74872	5.55543	5.56397	'(at1g20080 : 97.1) SYTB; FUNCTIONS IN: molecular_function unknown; INVOLVED IN: biological_process unknown; LOCATED IN: endomembrane system; EXPRESSED IN: 6 plant structures; EXPRESSED DURING: L mature pollen stage, M germinated pollen stage, 4 anthesis, petal differentiation and expansion stage; CONTAINS InterPro DOMAIN/s: C2 membrane targeting protein (InterPro:IPR018029), C2 calcium/lipid-bin…	'30.3'	'signalling.calcium'
g11150	9.30795	9.27987	8.17378	8.19229	'(chl4|523660 : 160.0) no description available & (at5g45170 : 83.6) Haloacid dehalogenase-like hydrolase (HAD) superfamily protein; FUNCTIONS IN: molecular_function unknown; INVOLVED IN: biological_process unknown; LOCATED IN: chloroplast stroma, chloroplast; EXPRESSED IN: 23 plant structures; EXPRESSED DURING: 14 growth stages; BEST Arabidopsis thaliana protein match is: Haloacid dehalogenase-l…	'35.1'	'not assigned.no ontology'
g11151	10.2163	10.3518	10.124	10.13	'(at5g15680 : 206.0) ARM repeat superfamily protein; FUNCTIONS IN: binding; INVOLVED IN: biological_process unknown; LOCATED IN: plasma membrane, membrane; EXPRESSED IN: 23 plant structures; EXPRESSED DURING: 12 growth stages; CONTAINS InterPro DOMAIN/s: Armadillo-type fold (InterPro:IPR016024); Has 30201 Blast hits to 17322 proteins in 780 species: Archae - 12; Bacteria - 1396; Metazoa - 17338; …	'35.2'	'not assigned.unknown'
g11152	7.78469	8.02606	8.00932	7.84318	'(gnl|cdd|36656 : 239.0) no description available & (chl4|524579 : 238.0) no description available & (at1g06470 : 200.0) Nucleotide/sugar transporter family protein; CONTAINS InterPro DOMAIN/s: Protein of unknown function DUF6, transmembrane (InterPro:IPR000620), Protein of unknown function DUF250 (InterPro:IPR004853); BEST Arabidopsis thaliana protein match is: Nucleotide-sugar transporter famil…	'34.8'	'transport.metabolite transporters at the envelope membrane'
g11153	9.27223	9.28301	8.66036	8.57368	'(gnl|cdd|37389 : 295.0) no description available & (at3g21070 : 287.0) Encodes a protein with NAD(H) kinase activity.; NAD kinase 1 (NADK1); FUNCTIONS IN: NAD+ kinase activity, NADH kinase activity; INVOLVED IN: NADP biosynthetic process, response to virus, response to hydrogen peroxide, pyridine nucleotide biosynthetic process, response to ionizing radiation; LOCATED IN: cellular_component unkn…	'18'	'Co-factor and vitamine metabolism'
g11154	6.93577	7.26827	7.10841	7.02776	'(gnl|cdd|37389 : 295.0) no description available & (at3g21070 : 287.0) Encodes a protein with NAD(H) kinase activity.; NAD kinase 1 (NADK1); FUNCTIONS IN: NAD+ kinase activity, NADH kinase activity; INVOLVED IN: NADP biosynthetic process, response to virus, response to hydrogen peroxide, pyridine nucleotide biosynthetic process, response to ionizing radiation; LOCATED IN: cellular_component unkn…	'18'	'Co-factor and vitamine metabolism'
g11155	9.22678	9.18	8.29725	8.2612	' (original description: no original description)'	'35.2'	'not assigned.unknown'
g11156	6.76057	6.80245	5.8908	6.09107	' (original description: no original description)'	'35.2'	'not assigned.unknown'
g11157	9.04557	9.09314	8.43551	8.37062	' no hits & (original description: no original description)'	'35.2'	'not assigned.unknown'
g11159	4.70719	4.45684	4.53297	4.30151	' no hits & (original description: no original description)'	'35.2'	'not assigned.unknown'
g1116	7.60085	7.63746	9.23937	9.17814	'(chl4|518828 : 859.0) no description available & (gnl|cdd|80492 : 806.0) no description available & (at1g63660 : 743.0) GMP synthase (glutamine-hydrolyzing), putative / glutamine amidotransferase, putative; FUNCTIONS IN: asparagine synthase (glutamine-hydrolyzing) activity, GMP synthase (glutamine-hydrolyzing) activity, catalytic activity, ATP binding; INVOLVED IN: GMP biosynthetic process, glut…	'23.1.2.31'	'nucleotide metabolism.synthesis.purine.GMP synthetase'
g11161	9.03508	9.03962	8.41331	8.44108	' no hits & (original description: no original description)'	'35.2'	'not assigned.unknown'
g11163	8.80556	8.18486	8.13421	8.49731	' no hits & (original description: no original description)'	'35.2'	'not assigned.unknown'
g11164	7.22394	6.62199	6.62284	6.7605	' no hits & (original description: no original description)'	'35.2'	'not assigned.unknown'
g11165	6.91841	6.30678	6.1513	6.53333	' no hits & (original description: no original description)'	'35.2'	'not assigned.unknown'
g11166	6.5991	6.1323	6.29543	6.60867	' no hits & (original description: no original description)'	'35.2'	'not assigned.unknown'
g11167	7.88717	7.55769	7.21531	7.74322	' no hits & (original description: no original description)'	'35.2'	'not assigned.unknown'
g11168	9.93848	9.96608	10.6468	10.6435	'(gnl|cdd|80491 : 626.0) no description available & (chl4|520052 : 592.0) no description available & (q9sbn4|pgkh_volca : 591.0) Phosphoglycerate kinase, chloroplast precursor (EC 2.7.2.3) - Volvox carteri & (gnl|cdd|35437 : 546.0) no description available & (at1g56190 : 533.0) Phosphoglycerate kinase family protein; FUNCTIONS IN: phosphoglycerate kinase activity; INVOLVED IN: glycolysis; LOCATED…	'1.3.3'	'PS.calvin cycle.phosphoglycerate kinase'
g11169	10.3221	10.4215	9.95215	9.92074	'(gnl|cdd|80491 : 605.0) no description available & (gnl|cdd|35437 : 547.0) no description available & (chl4|520052 : 502.0) no description available & (q9sbn4|pgkh_volca : 500.0) Phosphoglycerate kinase, chloroplast precursor (EC 2.7.2.3) - Volvox carteri & (at1g56190 : 498.0) Phosphoglycerate kinase family protein; FUNCTIONS IN: phosphoglycerate kinase activity; INVOLVED IN: glycolysis; LOCATED…	'1.3.3'	'PS.calvin cycle.phosphoglycerate kinase'
g1117	9.40496	9.58041	9.32117	9.29552	' (original description: no original description)'	'35.2'	'not assigned.unknown'
g11170	8.67378	8.79771	8.70214	8.56992	'(gnl|cdd|80491 : 627.0) no description available & (chl4|520052 : 563.0) no description available & (q9sbn4|pgkh_volca : 562.0) Phosphoglycerate kinase, chloroplast precursor (EC 2.7.2.3) - Volvox carteri & (gnl|cdd|35437 : 546.0) no description available & (at1g56190 : 514.0) Phosphoglycerate kinase family protein; FUNCTIONS IN: phosphoglycerate kinase activity; INVOLVED IN: glycolysis; LOCATED…	'1.3.3'	'PS.calvin cycle.phosphoglycerate kinase'
g11171	8.90566	8.76745	9.92568	9.88885	'(gnl|cdd|80491 : 625.0) no description available & (chl4|520052 : 591.0) no description available & (q9sbn4|pgkh_volca : 589.0) Phosphoglycerate kinase, chloroplast precursor (EC 2.7.2.3) - Volvox carteri & (gnl|cdd|35437 : 546.0) no description available & (at1g56190 : 533.0) Phosphoglycerate kinase family protein; FUNCTIONS IN: phosphoglycerate kinase activity; INVOLVED IN: glycolysis; LOCATED…	'1.3.3'	'PS.calvin cycle.phosphoglycerate kinase'
g11172	10.2378	10.2818	9.84424	9.7776	'(gnl|cdd|80491 : 605.0) no description available & (gnl|cdd|35437 : 547.0) no description available & (chl4|520052 : 501.0) no description available & (q9sbn4|pgkh_volca : 499.0) Phosphoglycerate kinase, chloroplast precursor (EC 2.7.2.3) - Volvox carteri & (at1g56190 : 497.0) Phosphoglycerate kinase family protein; FUNCTIONS IN: phosphoglycerate kinase activity; INVOLVED IN: glycolysis; LOCATED…	'1.3.3'	'PS.calvin cycle.phosphoglycerate kinase'
g11173	2.73473	2.73836	3.00149	3.04092	'(gnl|cdd|80491 : 628.0) no description available & (chl4|520052 : 565.0) no description available & (q9sbn4|pgkh_volca : 563.0) Phosphoglycerate kinase, chloroplast precursor (EC 2.7.2.3) - Volvox carteri & (gnl|cdd|35437 : 546.0) no description available & (at1g56190 : 515.0) Phosphoglycerate kinase family protein; FUNCTIONS IN: phosphoglycerate kinase activity; INVOLVED IN: glycolysis; LOCATED…	'1.3.3'	'PS.calvin cycle.phosphoglycerate kinase'
g11174	3.88286	3.6499	3.36367	3.66574	'(at1g79870 : 170.0) D-isomer specific 2-hydroxyacid dehydrogenase family protein; FUNCTIONS IN: in 6 functions; INVOLVED IN: metabolic process; EXPRESSED IN: 22 plant structures; EXPRESSED DURING: 13 growth stages; CONTAINS InterPro DOMAIN/s: D-isomer specific 2-hydroxyacid dehydrogenase, catalytic domain (InterPro:IPR006139), D-isomer specific 2-hydroxyacid dehydrogenase, NAD-binding (InterPro:…	'1.2.6'	'PS.photorespiration.hydroxypyruvate reductase'
g11175	4.11338	3.78802	3.83137	4.20623	'(at1g79870 : 170.0) D-isomer specific 2-hydroxyacid dehydrogenase family protein; FUNCTIONS IN: in 6 functions; INVOLVED IN: metabolic process; EXPRESSED IN: 22 plant structures; EXPRESSED DURING: 13 growth stages; CONTAINS InterPro DOMAIN/s: D-isomer specific 2-hydroxyacid dehydrogenase, catalytic domain (InterPro:IPR006139), D-isomer specific 2-hydroxyacid dehydrogenase, NAD-binding (InterPro:…	'1.2.6'	'PS.photorespiration.hydroxypyruvate reductase'
g11176	4.61582	4.46554	4.46848	4.51177	'(q9xhs0|rs12_horvu : 101.0) 40S ribosomal protein S12 - Hordeum vulgare (Barley) & (at2g32060 : 97.8) Ribosomal protein L7Ae/L30e/S12e/Gadd45 family protein; FUNCTIONS IN: structural constituent of ribosome; INVOLVED IN: translation; LOCATED IN: cytosolic small ribosomal subunit, cytosolic ribosome, nucleus; EXPRESSED IN: 22 plant structures; EXPRESSED DURING: 13 growth stages; CONTAINS InterPro…	'29.2.1.2.1.12'	'protein.synthesis.ribosomal protein.eukaryotic.40S subunit.S12'
g11177	10.5464	10.4518	10.053	10.0928	' no hits & (original description: no original description)'	'35.2'	'not assigned.unknown'
g1118	5.42353	5.20311	5.40141	5.47626	'(at1g34770 : 91.7) CONTAINS InterPro DOMAIN/s: MAGE protein (InterPro:IPR002190); Has 1274 Blast hits to 1260 proteins in 85 species: Archae - 0; Bacteria - 0; Metazoa - 1104; Fungi - 45; Plants - 49; Viruses - 0; Other Eukaryotes - 76 (source: NCBI BLink). & (reliability: 183.4) & (original description: no original description)'	'35.1'	'not assigned.no ontology'
g11180	10.4434	10.3065	9.90641	9.96587	' no hits & (original description: no original description)'	'35.2'	'not assigned.unknown'
g11183	6.10563	5.42923	5.59316	5.864	'(at4g17340 : 296.0) tonoplast intrinsic protein 2;2 (TIP2;2); FUNCTIONS IN: water channel activity; INVOLVED IN: response to salt stress, transport; LOCATED IN: in 6 components; EXPRESSED IN: 25 plant structures; EXPRESSED DURING: 10 growth stages; CONTAINS InterPro DOMAIN/s: Major intrinsic protein, conserved site (InterPro:IPR022357), Aquaporin (InterPro:IPR012269), Major intrinsic protein (In…	'34.19.2'	'transport.Major Intrinsic Proteins.TIP'
g11184	5.56923	5.45532	5.15523	5.28473	' no hits & (original description: no original description)'	'35.2'	'not assigned.unknown'
g11185	2.63942	2.58574	2.85143	2.67279	' no hits & (original description: no original description)'	'35.2'	'not assigned.unknown'
g11186	4.9633	4.96365	4.22646	4.35851	' no hits & (original description: no original description)'	'35.2'	'not assigned.unknown'
g11187	1.88722	1.86484	2.15413	2.147	' no hits & (original description: no original description)'	'35.2'	'not assigned.unknown'
g11188	4.6346	4.48143	5.26585	4.98019	' no hits & (original description: no original description)'	'35.2'	'not assigned.unknown'
g1119	7.63316	7.49053	8.45705	8.32872	' (original description: no original description)'	'35.2'	'not assigned.unknown'
g11190	8.75957	8.61345	8.92772	8.73933	'(at4g34370 : 441.0) ARIADNE 1 (ARI1); FUNCTIONS IN: zinc ion binding; EXPRESSED IN: 24 plant structures; EXPRESSED DURING: 15 growth stages; CONTAINS InterPro DOMAIN/s: Zinc finger, C6HC-type (InterPro:IPR002867); BEST Arabidopsis thaliana protein match is: RING/U-box superfamily protein (TAIR:AT2G16090.1). & (chl4|517548 : 421.0) no description available & (gnl|cdd|37026 : 255.0) no description…	'29.5.11.4.2'	'protein.degradation.ubiquitin.E3.RING'
g11191	6.74357	6.6573	7.12459	7.21959	' no hits & (original description: no original description)'	'35.2'	'not assigned.unknown'
g11192	5.75261	6.27512	6.37983	6.48081	'(gnl|cdd|38181 : 229.0) no description available & (gnl|cdd|86533 : 207.0) no description available & (ipr007217 : 164.4778) Per1-like & (at1g16560 : 129.0) Per1-like family protein; CONTAINS InterPro DOMAIN/s: Per1-like (InterPro:IPR007217); BEST Arabidopsis thaliana protein match is: Per1-like family protein (TAIR:AT5G62130.2); Has 35333 Blast hits to 34131 proteins in 2444 species: Archae - 7…	'20.2'	'stress.abiotic'
g11193	3.33994	3.25449	3.22574	3.4366	'(at3g19240 : 159.0) Vacuolar import/degradation, Vid27-related protein; FUNCTIONS IN: molecular_function unknown; INVOLVED IN: N-terminal protein myristoylation; LOCATED IN: cellular_component unknown; EXPRESSED IN: 25 plant structures; EXPRESSED DURING: 15 growth stages; CONTAINS InterPro DOMAIN/s: WD40 repeat-like-containing domain (InterPro:IPR011046), Vacuolar import/degradation, Vid27-relat…	'33.99'	'development.unspecified'
g11194	4.27446	4.34622	4.94151	4.65853	' (original description: no original description)'	'35.2'	'not assigned.unknown'
g11195	5.75727	5.41063	5.78674	5.48808	' (original description: no original description)'	'35.2'	'not assigned.unknown'
g11196	6.20969	6.09736	6.52326	6.48736	' no hits & (original description: no original description)'	'35.2'	'not assigned.unknown'
g11197	5.97112	6.26884	6.93667	6.90305	'(gnl|cdd|35317 : 321.0) no description available & (at5g10260 : 319.0) RAB GTPase homolog H1E (RABH1e); FUNCTIONS IN: GTP binding; INVOLVED IN: protein transport, small GTPase mediated signal transduction; EXPRESSED IN: 15 plant structures; EXPRESSED DURING: 6 growth stages; CONTAINS InterPro DOMAIN/s: Ras GTPase (InterPro:IPR001806), Small GTP-binding protein (InterPro:IPR005225), Small GTPase …	'30.5'	'signalling.G-proteins'
g11198	6.62747	6.40193	7.01526	6.85403	'(gnl|cdd|35317 : 321.0) no description available & (at5g10260 : 319.0) RAB GTPase homolog H1E (RABH1e); FUNCTIONS IN: GTP binding; INVOLVED IN: protein transport, small GTPase mediated signal transduction; EXPRESSED IN: 15 plant structures; EXPRESSED DURING: 6 growth stages; CONTAINS InterPro DOMAIN/s: Ras GTPase (InterPro:IPR001806), Small GTP-binding protein (InterPro:IPR005225), Small GTPase …	'30.5'	'signalling.G-proteins'
g11199	7.87271	7.75759	7.73169	7.70366	'(chl4|524035 : 524.0) no description available & (at3g17850 : 390.0) Protein kinase superfamily protein; FUNCTIONS IN: kinase activity; INVOLVED IN: protein amino acid phosphorylation; LOCATED IN: cytosol, plasma membrane; EXPRESSED IN: cultured cell; CONTAINS InterPro DOMAIN/s: Serine/threonine-protein kinase domain (InterPro:IPR002290), Serine/threonine-protein kinase-like domain (InterPro:IPR…	'29.4'	'protein.postranslational modification'
g112	9.12058	9.28565	8.04611	8.04834	' (original description: no original description)'	'35.2'	'not assigned.unknown'
g1120	7.28708	7.37462	7.72917	7.47815	' no hits & (original description: no original description)'	'35.2'	'not assigned.unknown'
g11201	8.75162	8.682	8.86963	8.759	'(chl4|515912 : 624.0) no description available & (gnl|cdd|36512 : 566.0) no description available & (at4g37760 : 509.0) squalene epoxidase 3 (SQE3); FUNCTIONS IN: squalene monooxygenase activity; INVOLVED IN: response to jasmonic acid stimulus, response to wounding, sterol biosynthetic process; LOCATED IN: endomembrane system, integral to membrane; EXPRESSED IN: 23 plant structures; EXPRESSED DU…	'17.3.1.2.99'	'hormone metabolism.brassinosteroid.synthesis-degradation.sterols.other'
g11202	6.80075	6.96846	7.27461	7.35475	'(chl4|513315 : 145.0) no description available & (at3g63460 : 125.0) transducin family protein / WD-40 repeat family protein; FUNCTIONS IN: molecular_function unknown; LOCATED IN: CUL4 RING ubiquitin ligase complex; EXPRESSED IN: 23 plant structures; EXPRESSED DURING: 14 growth stages; CONTAINS InterPro DOMAIN/s: WD40 repeat 2 (InterPro:IPR019782), WD40 repeat, conserved site (InterPro:IPR019775…	'35.1'	'not assigned.no ontology'
g11203	7.15143	7.38892	7.59084	7.68758	'(chl4|513315 : 139.0) no description available & (at3g63460 : 123.0) transducin family protein / WD-40 repeat family protein; FUNCTIONS IN: molecular_function unknown; LOCATED IN: CUL4 RING ubiquitin ligase complex; EXPRESSED IN: 23 plant structures; EXPRESSED DURING: 14 growth stages; CONTAINS InterPro DOMAIN/s: WD40 repeat 2 (InterPro:IPR019782), WD40 repeat, conserved site (InterPro:IPR019775…	'35.1'	'not assigned.no ontology'
g11204	7.78171	7.76731	7.69421	7.51007	'(gnl|cdd|35608 : 750.0) no description available & (chl4|523271 : 715.0) no description available & (at2g18760 : 687.0) chromatin remodeling 8 (CHR8); FUNCTIONS IN: helicase activity, DNA binding, ATP binding, nucleic acid binding; INVOLVED IN: DNA repair, response to gamma radiation; EXPRESSED IN: 15 plant structures; EXPRESSED DURING: 6 growth stages; CONTAINS InterPro DOMAIN/s: DEAD-like heli…	'27.3.44'	'RNA.regulation of transcription.Chromatin Remodeling Factors'
g11205	7.759	7.48358	7.17534	7.04963	'(gnl|cdd|36657 : 199.0) no description available & (at4g32272 : 141.0) Nucleotide/sugar transporter family protein; FUNCTIONS IN: molecular_function unknown; INVOLVED IN: biological_process unknown; LOCATED IN: cellular_component unknown; CONTAINS InterPro DOMAIN/s: Protein of unknown function DUF250 (InterPro:IPR004853); BEST Arabidopsis thaliana protein match is: UDP-N-acetylglucosamine (UAA) …	'35.1'	'not assigned.no ontology'
g11206	7.8423	7.54363	7.21107	7.14718	'(gnl|cdd|36657 : 199.0) no description available & (at4g32272 : 141.0) Nucleotide/sugar transporter family protein; FUNCTIONS IN: molecular_function unknown; INVOLVED IN: biological_process unknown; LOCATED IN: cellular_component unknown; CONTAINS InterPro DOMAIN/s: Protein of unknown function DUF250 (InterPro:IPR004853); BEST Arabidopsis thaliana protein match is: UDP-N-acetylglucosamine (UAA) …	'35.1'	'not assigned.no ontology'
g11207	5.93599	6.20052	6.16835	6.35749	' no hits & (original description: no original description)'	'35.2'	'not assigned.unknown'
g11208	5.98612	6.08537	5.98415	6.0761	' no hits & (original description: no original description)'	'35.2'	'not assigned.unknown'
g11209	6.26214	6.08975	7.18122	7.11053	'(gnl|cdd|35527 : 815.0) no description available & (at3g21540 : 718.0) transducin family protein / WD-40 repeat family protein; FUNCTIONS IN: nucleotide binding; LOCATED IN: nucleolus, heterotrimeric G-protein complex; EXPRESSED IN: 20 plant structures; EXPRESSED DURING: 10 growth stages; CONTAINS InterPro DOMAIN/s: WD40 repeat 2 (InterPro:IPR019782), WD40 repeat, conserved site (InterPro:IPR019…	'29.2.2.3.4'	'protein.synthesis.ribosome biogenesis.Pre-rRNA processing and modifications.WD-repeat proteins'
g1121	7.23247	7.32634	7.22612	7.17599	'(chl4|523048 : 526.0) no description available & (at5g64290 : 513.0) dicarboxylate transport 2.1 (DIT2.1); FUNCTIONS IN: oxoglutarate:malate antiporter activity; INVOLVED IN: malate transport, response to nematode; LOCATED IN: chloroplast, membrane, chloroplast envelope; EXPRESSED IN: 23 plant structures; EXPRESSED DURING: 13 growth stages; CONTAINS InterPro DOMAIN/s: Sodium/sulphate symporter (…	'34.9'	'transport.metabolite transporters at the mitochondrial membrane'
g11210	5.77473	5.57508	6.73017	6.40298	'(gnl|cdd|35527 : 611.0) no description available & (at3g21540 : 485.0) transducin family protein / WD-40 repeat family protein; FUNCTIONS IN: nucleotide binding; LOCATED IN: nucleolus, heterotrimeric G-protein complex; EXPRESSED IN: 20 plant structures; EXPRESSED DURING: 10 growth stages; CONTAINS InterPro DOMAIN/s: WD40 repeat 2 (InterPro:IPR019782), WD40 repeat, conserved site (InterPro:IPR019…	'29.2.2.3.4'	'protein.synthesis.ribosome biogenesis.Pre-rRNA processing and modifications.WD-repeat proteins'
g11211	7.76062	7.75228	7.17399	7.2133	' no hits & (original description: no original description)'	'35.2'	'not assigned.unknown'
g11212	7.78344	7.58433	6.9853	6.9761	' no hits & (original description: no original description)'	'35.2'	'not assigned.unknown'
g11215	5.92035	5.7394	5.15295	5.17437	' no hits & (original description: no original description)'	'35.2'	'not assigned.unknown'
g11216	5.97505	6.00771	5.43567	5.34973	' no hits & (original description: no original description)'	'35.2'	'not assigned.unknown'
g11217	8.8969	8.94172	8.45526	8.48652	'(gnl|cdd|37351 : 581.0) no description available & (chl4|523033 : 548.0) no description available & (at1g80930 : 534.0) MIF4G domain-containing protein / MA3 domain-containing protein; FUNCTIONS IN: RNA binding, binding; INVOLVED IN: translation, RNA metabolic process; LOCATED IN: cytosol, nucleus; EXPRESSED IN: 25 plant structures; EXPRESSED DURING: 13 growth stages; CONTAINS InterPro DOMAIN/s:…	'27.4'	'RNA.RNA binding'
g11219	4.8537	5.00243	4.98816	4.77895	' no hits & (original description: no original description)'	'35.2'	'not assigned.unknown'
g1122	7.70163	7.55927	8.42418	8.21837	'(chl4|509786 : 116.0) no description available & (gnl|cdd|39406 : 105.0) no description available & (at4g26650 : 100.0) RNA-binding (RRM/RBD/RNP motifs) family protein; FUNCTIONS IN: RNA binding, nucleotide binding, nucleic acid binding; EXPRESSED IN: 25 plant structures; EXPRESSED DURING: 15 growth stages; CONTAINS InterPro DOMAIN/s: RNA recognition motif, RNP-1 (InterPro:IPR000504), Nucleotide…	'27.4'	'RNA.RNA binding'
g11221	5.45964	5.26439	5.05956	4.88582	' no hits & (original description: no original description)'	'35.2'	'not assigned.unknown'
g11224	4.84243	4.88714	4.95763	4.84239	' no hits & (original description: no original description)'	'35.2'	'not assigned.unknown'
g11225	5.05706	4.91143	5.15086	5.12019	' no hits & (original description: no original description)'	'35.2'	'not assigned.unknown'
g11226	4.48158	4.65083	4.88497	4.75128	' (original description: no original description)'	'35.2'	'not assigned.unknown'
g11227	5.02037	4.68243	5.378	5.11604	' (original description: no original description)'	'35.2'	'not assigned.unknown'
g11228	10.1337	10.0772	7.98692	7.7582	'(gnl|cdd|37661 : 277.0) no description available & (gnl|cdd|84580 : 260.0) no description available & (chl4|512847 : 244.0) no description available & (at3g48000 : 241.0) Encodes a putative (NAD+) aldehyde dehydrogenase.; aldehyde dehydrogenase 2B4 (ALDH2B4); FUNCTIONS IN: 3-chloroallyl aldehyde dehydrogenase activity, aldehyde dehydrogenase (NAD) activity, ATP binding; INVOLVED IN: response to …	'5.10'	'fermentation.aldehyde dehydrogenase'
g11229	10.1283	9.95563	7.89471	7.72162	'(gnl|cdd|37661 : 277.0) no description available & (gnl|cdd|84580 : 260.0) no description available & (chl4|512847 : 244.0) no description available & (at3g48000 : 241.0) Encodes a putative (NAD+) aldehyde dehydrogenase.; aldehyde dehydrogenase 2B4 (ALDH2B4); FUNCTIONS IN: 3-chloroallyl aldehyde dehydrogenase activity, aldehyde dehydrogenase (NAD) activity, ATP binding; INVOLVED IN: response to …	'5.10'	'fermentation.aldehyde dehydrogenase'
g11230	4.26549	4.4084	4.68466	4.78121	' no hits & (original description: no original description)'	'35.2'	'not assigned.unknown'
g11231	4.6337	5.28168	4.21232	4.31249	' no hits & (original description: no original description)'	'35.2'	'not assigned.unknown'
g11232	6.91709	6.83036	6.96348	6.93206	' no hits & (original description: no original description)'	'35.2'	'not assigned.unknown'
g11233	8.00682	8.15127	8.13106	8.14379	'(chl4|516333 : 185.0) no description available & (gnl|cdd|48665 : 173.0) no description available & (gnl|cdd|37267 : 167.0) no description available & (at3g59290 : 130.0) ENTH/VHS family protein; CONTAINS InterPro DOMAIN/s: Epsin, N-terminal (InterPro:IPR001026), Epsin-like, N-terminal (InterPro:IPR013809), ENTH/VHS (InterPro:IPR008942); BEST Arabidopsis thaliana protein match is: ENTH/VHS famil…	'35.1.21'	'not assigned.no ontology.epsin N-terminal homology (ENTH) domain-containing protein'
g11234	7.91942	8.25379	8.17466	8.23778	'(chl4|516333 : 185.0) no description available & (gnl|cdd|48665 : 173.0) no description available & (gnl|cdd|37267 : 167.0) no description available & (at3g59290 : 130.0) ENTH/VHS family protein; CONTAINS InterPro DOMAIN/s: Epsin, N-terminal (InterPro:IPR001026), Epsin-like, N-terminal (InterPro:IPR013809), ENTH/VHS (InterPro:IPR008942); BEST Arabidopsis thaliana protein match is: ENTH/VHS famil…	'35.1.21'	'not assigned.no ontology.epsin N-terminal homology (ENTH) domain-containing protein'
g11235	9.35006	9.43563	10.6769	10.6693	'(chl4|516570 : 657.0) no description available & (at2g14170 : 617.0) Arabidopsis thaliana methylmalonate-semialdehyde dehydrogenase; aldehyde dehydrogenase 6B2 (ALDH6B2); CONTAINS InterPro DOMAIN/s: Aldehyde/histidinol dehydrogenase (InterPro:IPR016161), Aldehyde dehydrogenase (InterPro:IPR015590), Aldehyde dehydrogenase, N-terminal (InterPro:IPR016162), Aldehyde dehydrogenase, conserved site (I…	'13.2.4.3'	'amino acid metabolism.degradation.branched chain group.valine'
g11236	7.86634	8.07828	8.00668	7.93525	' no hits & (original description: no original description)'	'35.2'	'not assigned.unknown'
g11237	7.1202	7.31089	6.99372	6.96254	'(chl4|509720 : 275.0) no description available & (gnl|cdd|37785 : 272.0) no description available & (at1g60170 : 205.0) embryo defective 1220 (emb1220); CONTAINS InterPro DOMAIN/s: Pre-mRNA processing ribonucleoprotein, snoRNA-binding domain (InterPro:IPR002687), NOSIC (InterPro:IPR012976), Prp31 C-terminal (InterPro:IPR019175); BEST Arabidopsis thaliana protein match is: unknown protein (TAIR:A…	'27.1'	'RNA.processing'
g11238	7.58694	7.56626	8.85736	8.74482	'(gnl|cdd|38127 : 381.0) no description available & (chl4|512633 : 357.0) no description available & (at2g40290 : 311.0) Eukaryotic translation initiation factor 2 subunit 1; FUNCTIONS IN: RNA binding, translation initiation factor activity; INVOLVED IN: translation; EXPRESSED IN: 22 plant structures; EXPRESSED DURING: 13 growth stages; CONTAINS InterPro DOMAIN/s: Nucleic acid-binding, OB-fold-li…	'29.2.3'	'protein.synthesis.initiation'
g11239	7.9564	7.84188	7.45	7.38346	' no hits & (original description: no original description)'	'35.2'	'not assigned.unknown'
g1124	6.43793	6.1815	6.09374	6.12296	'(chl4|521215 : 184.0) no description available & (at4g00370 : 118.0) Encodes an inorganic phosphate transporter (PHT4;4).; ANTR2; FUNCTIONS IN: organic anion transmembrane transporter activity, inorganic phosphate transmembrane transporter activity; INVOLVED IN: transmembrane transport; LOCATED IN: chloroplast, plastid; EXPRESSED IN: 23 plant structures; EXPRESSED DURING: 13 growth stages; CONTA…	'34.2'	'transport.sugars'
g11240	6.4096	6.45242	6.56447	6.77221	'(at2g26780 : 242.0) ARM repeat superfamily protein; FUNCTIONS IN: binding; INVOLVED IN: biological_process unknown; LOCATED IN: membrane; EXPRESSED IN: 22 plant structures; EXPRESSED DURING: 13 growth stages; CONTAINS InterPro DOMAIN/s: Armadillo-like helical (InterPro:IPR011989), Armadillo-type fold (InterPro:IPR016024); Has 448 Blast hits to 380 proteins in 145 species: Archae - 0; Bacteria - …	'27.3.67'	'RNA.regulation of transcription.putative transcription regulator'
g11241	7.51488	7.45822	8.11788	8.05818	' (original description: no original description)'	'35.2'	'not assigned.unknown'
g11242	8.506	8.38901	8.33439	7.95657	'(chl4|514062 : 304.0) no description available & (at2g31350 : 273.0) Encodes a mitochondrial glyoxalase 2 that can accommodate a number of different metal centers and with the predominant metal center being Fe(III)Zn(II).; glyoxalase 2-5 (GLX2-5); CONTAINS InterPro DOMAIN/s: Beta-lactamase-like (InterPro:IPR001279), Hydroxyacylglutathione hydrolase (InterPro:IPR017782); BEST Arabidopsis thaliana…	'24.1'	'Biodegradation of Xenobiotics.hydroxyacylglutathione hydrolase'
g11243	3.48876	3.30523	3.19859	3.55321	'(at3g18420 : 230.0) Protein prenylyltransferase superfamily protein; FUNCTIONS IN: binding; INVOLVED IN: biological_process unknown; LOCATED IN: chloroplast, chloroplast envelope; EXPRESSED IN: 22 plant structures; EXPRESSED DURING: 13 growth stages; CONTAINS InterPro DOMAIN/s: Tetratricopeptide-like helical (InterPro:IPR011990), Tetratricopeptide repeat-containing (InterPro:IPR013026), Bacteria…	'35.1.27'	'not assigned.no ontology.tetratricopeptide repeat (TPR)'
g11244	5.87912	6.08887	6.1589	6.05234	' (original description: no original description)'	'35.2'	'not assigned.unknown'
g11245	8.71125	8.81806	9.50118	9.46767	'(gnl|cdd|35472 : 218.0) no description available & (chl4|519599 : 206.0) no description available & (gnl|cdd|87317 : 200.0) no description available & (at5g57200 : 187.0) ENTH/ANTH/VHS superfamily protein; FUNCTIONS IN: phospholipid binding, clathrin binding, binding, phosphatidylinositol binding; INVOLVED IN: N-terminal protein myristoylation, clathrin coat assembly; LOCATED IN: clathrin coat; …	'35.1.21'	'not assigned.no ontology.epsin N-terminal homology (ENTH) domain-containing protein'
g11246	6.21247	6.44198	7.17226	7.02415	' (original description: no original description)'	'35.2'	'not assigned.unknown'
g11247	3.35727	3.71239	4.19158	4.21184	'(chl4|510743 : 256.0) no description available & (gnl|cdd|84661 : 184.0) no description available & (gnl|cdd|36770 : 163.0) no description available & (at3g52930 : 154.0) Aldolase superfamily protein; FUNCTIONS IN: copper ion binding; INVOLVED IN: response to cadmium ion, response to karrikin, response to salt stress, pentose-phosphate shunt; LOCATED IN: in 8 components; EXPRESSED IN: 29 plant s…	'1.3.6'	'PS.calvin cycle.aldolase'
g11248	7.73582	7.65423	9.21854	9.16796	'(chl4|509923 : 450.0) no description available & (at5g06580 : 409.0) Encodes a protein with glycolate dehydrogenase activity, which was shown to complement various subunits of the E. coli glycolate oxidase complex. It has not been ruled out that the enzyme might be involved in other catalytic activities in vivo.; FAD-linked oxidases family protein; FUNCTIONS IN: glycolate oxidase activity, glyco…	'26.7'	'misc.oxidases - copper, flavone etc'
g11249	9.61248	9.70606	9.26256	9.13919	'(at5g19280 : 216.0) kinase associated protein phosphatase composed of three domains: an amino-terminal signal anchor, a kinase interaction (KI) domain, and a type 2C protein phosphatase catalytic region; kinase associated protein phosphatase (KAPP); CONTAINS InterPro DOMAIN/s: Protein phosphatase 2C, manganese/magnesium aspartate binding site (InterPro:IPR000222), SMAD/FHA domain (InterPro:IPR00…	'29.4'	'protein.postranslational modification'
g1125	6.76289	7.01025	7.55164	7.66281	'(at5g03430 : 325.0) phosphoadenosine phosphosulfate (PAPS) reductase family protein; FUNCTIONS IN: transferase activity; INVOLVED IN: Mo-molybdopterin cofactor biosynthetic process, metabolic process; LOCATED IN: cellular_component unknown; EXPRESSED IN: 22 plant structures; EXPRESSED DURING: 13 growth stages; CONTAINS InterPro DOMAIN/s: Rossmann-like alpha/beta/alpha sandwich fold (InterPro:IPR…	'35.1'	'not assigned.no ontology'
g11250	5.23036	5.72637	6.2979	6.43682	'(at3g19210 : 529.0) Encodes RAD54, a member of the SWI2/SNF2 family of DNA-stimulated ATPases. Functions in DNA repair via homologous recombination.; homolog of RAD54 (RAD54); FUNCTIONS IN: helicase activity, DNA binding, nucleic acid binding, ATP binding; INVOLVED IN: DNA repair, response to gamma radiation, double-strand break repair via homologous recombination; LOCATED IN: cellular_component…	'28.2'	'DNA.repair'
g11251	5.47297	5.69977	6.76005	6.33364	'(gnl|cdd|36595 : 306.0) no description available & (gnl|cdd|84364 : 244.0) no description available & (chl4|523719 : 244.0) no description available & (at4g23660 : 233.0) Encodes para-hydroxy benzoate polyprenyl diphosphate transferase. The enzyme was shown to be able to use a wide range of prenyl substrates : from GPP (C10) to decaprenyl diphosphate (C50).; polyprenyltransferase 1 (PPT1); FUNCT…	'29.4'	'protein.postranslational modification'
g11252	8.52108	8.81856	8.92347	8.78599	'(at1g27980 : 479.0) dihydrosphingosine phosphate lyase (DPL1); FUNCTIONS IN: pyridoxal phosphate binding, carboxy-lyase activity, catalytic activity; INVOLVED IN: sphingolipid catabolic process, cellular amino acid metabolic process; LOCATED IN: endoplasmic reticulum, membrane; EXPRESSED IN: 23 plant structures; EXPRESSED DURING: 13 growth stages; CONTAINS InterPro DOMAIN/s: Pyridoxal phosphate-…	'11.8.1'	'lipid metabolism.'exotics' (steroids, squalene etc).sphingolipids'
g11253	3.80581	3.9451	4.36084	4.62614	' (original description: no original description)'	'35.2'	'not assigned.unknown'
g11254	3.39461	3.79339	4.23058	4.29828	' (original description: no original description)'	'35.2'	'not assigned.unknown'
g11255	5.31397	5.07621	4.79296	5.0814	' no hits & (original description: no original description)'	'35.2'	'not assigned.unknown'
g11256	5.32786	5.3709	4.94582	5.20477	' no hits & (original description: no original description)'	'35.2'	'not assigned.unknown'
g11257	5.38955	5.56773	5.60478	5.43104	'(at1g19270 : 219.0) DA1 (DA1); CONTAINS InterPro DOMAIN/s: Zinc finger, LIM-type (InterPro:IPR001781), Ubiquitin interacting motif (InterPro:IPR003903), Protein of unknown function DUF3633 (InterPro:IPR022087); BEST Arabidopsis thaliana protein match is: LIM domain-containing protein (TAIR:AT4G36860.1); Has 3538 Blast hits to 2617 proteins in 167 species: Archae - 0; Bacteria - 18; Metazoa - 300…	'20.1'	'stress.biotic'
g11258	5.73317	5.74331	6.42128	6.31572	'(gnl|cdd|35413 : 187.0) no description available & (gnl|cdd|29142 : 186.0) no description available & (at1g04700 : 134.0) PB1 domain-containing protein tyrosine kinase; FUNCTIONS IN: protein serine/threonine/tyrosine kinase activity, protein kinase activity; INVOLVED IN: protein amino acid phosphorylation; LOCATED IN: cytosol; EXPRESSED IN: 22 plant structures; EXPRESSED DURING: 14 growth stages…	'29.4'	'protein.postranslational modification'
g11259	5.70254	5.72132	6.55817	6.59882	'(gnl|cdd|35413 : 195.0) no description available & (gnl|cdd|29142 : 192.0) no description available & (at1g04700 : 140.0) PB1 domain-containing protein tyrosine kinase; FUNCTIONS IN: protein serine/threonine/tyrosine kinase activity, protein kinase activity; INVOLVED IN: protein amino acid phosphorylation; LOCATED IN: cytosol; EXPRESSED IN: 22 plant structures; EXPRESSED DURING: 14 growth stages…	'29.4'	'protein.postranslational modification'
g11266	2.97763	2.99873	2.90277	3.01105	'(at4g32820 : 93.6) Tetratricopeptide repeat (TPR)-like superfamily protein; FUNCTIONS IN: binding; INVOLVED IN: biological_process unknown; LOCATED IN: cellular_component unknown; CONTAINS InterPro DOMAIN/s: Tetratricopeptide-like helical (InterPro:IPR011990), Tetratricopeptide repeat-containing (InterPro:IPR013026); Has 168 Blast hits to 155 proteins in 63 species: Archae - 8; Bacteria - 15; Me…	'35.2'	'not assigned.unknown'
g11267	6.24988	6.50776	7.52838	7.49922	' no hits & (original description: no original description)'	'35.2'	'not assigned.unknown'
g11268	7.54151	7.33982	8.78736	8.70663	'(chl4|516609 : 160.0) no description available & (at5g66530 : 150.0) Galactose mutarotase-like superfamily protein; FUNCTIONS IN: carbohydrate binding, isomerase activity, aldose 1-epimerase activity, catalytic activity; INVOLVED IN: galactose metabolic process, carbohydrate metabolic process; EXPRESSED IN: 24 plant structures; EXPRESSED DURING: 13 growth stages; CONTAINS InterPro DOMAIN/s: Glyc…	'3.5'	'minor CHO metabolism.others'
g11269	12.8333	12.7576	12.3243	12.3266	'(at5g50920 : 1240.0) Encodes a protein that is similar to ATP-dependent Clp protease ATP-binding subunit / ClpC. Involved in protein import into the chloroplast. May provide ATP source that drives the TIC (Translocon at the Inner envelope membrane of Chloroplasts) translocation machinery.; CLPC homologue 1 (CLPC1); FUNCTIONS IN: ATP-dependent peptidase activity, ATPase activity, ATP binding; INV…	'29.5.5'	'protein.degradation.serine protease'
g1127	6.76617	7.20643	7.1993	7.08829	' (original description: no original description)'	'35.2'	'not assigned.unknown'
g11271	7.24419	6.96369	6.91776	6.90504	'(chl4|511416 : 201.0) no description available & (gnl|cdd|36668 : 168.0) no description available & (gnl|cdd|32448 : 132.0) no description available & (at5g11650 : 97.4) alpha/beta-Hydrolases superfamily protein; FUNCTIONS IN: hydrolase activity; LOCATED IN: chloroplast; EXPRESSED IN: 24 plant structures; EXPRESSED DURING: 15 growth stages; BEST Arabidopsis thaliana protein match is: alpha/beta-…	'11.9.2.2'	'lipid metabolism.lipid degradation.lipases.acylglycerol lipase'
g11272	7.21747	7.23585	7.00001	6.8997	'(chl4|511416 : 201.0) no description available & (gnl|cdd|36668 : 168.0) no description available & (gnl|cdd|32448 : 132.0) no description available & (at5g11650 : 97.4) alpha/beta-Hydrolases superfamily protein; FUNCTIONS IN: hydrolase activity; LOCATED IN: chloroplast; EXPRESSED IN: 24 plant structures; EXPRESSED DURING: 15 growth stages; BEST Arabidopsis thaliana protein match is: alpha/beta-…	'11.9.2.2'	'lipid metabolism.lipid degradation.lipases.acylglycerol lipase'
g11273	7.64652	7.57083	8.60405	8.72573	'(chl4|515139 : 318.0) no description available & (at5g04900 : 302.0) Encodes a chlorophyll b reducatase involved in the degradation of chlorophyll b and LHCII (light harvesting complex II).; NYC1-like (NOL); FUNCTIONS IN: oxidoreductase activity, chlorophyll(ide) b reductase activity; INVOLVED IN: chlorophyll catabolic process, PSII associated light-harvesting complex II catabolic process; LOCAT…	'26.22'	'misc.short chain dehydrogenase/reductase (SDR)'
g11275	8.66353	8.83092	9.38392	9.32729	'(chl4|512855 : 380.0) no description available & (at1g20330 : 313.0) Encodes a sterol-C24-methyltransferases involved in sterol biosynthesis. Mutants display altered sterol composition, serrated petals and sepals and altered cotyledon vascular patterning as well as ectopic endoreduplication. This suggests that suppression of endoreduplication is important for petal morphogenesis and that normal …	'17.3.1.2.2'	'hormone metabolism.brassinosteroid.synthesis-degradation.sterols.SMT2'
g11276	8.874	8.77548	8.60932	8.50949	'(chl4|517135 : 276.0) no description available & (gnl|cdd|36654 : 148.0) no description available & (at1g53660 : 139.0) nodulin MtN21 /EamA-like transporter family protein; CONTAINS InterPro DOMAIN/s: Protein of unknown function DUF250 (InterPro:IPR004853); BEST Arabidopsis thaliana protein match is: Nucleotide/sugar transporter family protein (TAIR:AT3G14410.1); Has 2431 Blast hits to 2424 prot…	'34.8'	'transport.metabolite transporters at the envelope membrane'
g11278	7.67388	7.76821	8.8768	8.7348	'(at4g08990 : 176.0) DNA (cytosine-5-)-methyltransferase family protein; FUNCTIONS IN: DNA binding, DNA (cytosine-5-)-methyltransferase activity; INVOLVED IN: DNA methylation; LOCATED IN: nucleus; CONTAINS InterPro DOMAIN/s: DNA (cytosine-5)-methyltransferase 1 (InterPro:IPR017198), DNA methylase, C-5 cytosine-specific (InterPro:IPR001525), Bromo adjacent homology (BAH) domain (InterPro:IPR001025…	'27.3.46'	'RNA.regulation of transcription.DNA methyltransferases'
g11279	8.69556	8.54113	8.3785	8.42465	'(chl4|518224 : 246.0) no description available & (at3g17000 : 228.0) ubiquitin-conjugating enzyme 32 (UBC32); CONTAINS InterPro DOMAIN/s: Ubiquitin-conjugating enzyme/RWD-like (InterPro:IPR016135), Ubiquitin-conjugating enzyme, E2 (InterPro:IPR000608); BEST Arabidopsis thaliana protein match is: ubiquitin-conjugating enzyme 34 (TAIR:AT1G17280.2); Has 7916 Blast hits to 7914 proteins in 379 speci…	'29.5.11.3'	'protein.degradation.ubiquitin.E2'
g1128	8.75929	8.70396	9.54928	9.56359	' no hits & (original description: no original description)'	'35.2'	'not assigned.unknown'
g11280	4.03152	4.24066	4.06693	4.15492	' no hits & (original description: no original description)'	'35.2'	'not assigned.unknown'
g11282	2.50952	2.6759	2.74532	2.77949	' no hits & (original description: no original description)'	'35.2'	'not assigned.unknown'
g11284	11.2299	11.1685	10.8667	10.8204	' (original description: no original description)'	'35.2'	'not assigned.unknown'
g11287	6.36601	6.25167	6.22581	6.37088	' (original description: no original description)'	'35.2'	'not assigned.unknown'
g11288	2.10484	2.19102	2.34173	2.44403	'(gnl|cdd|48094 : 157.0) no description available & (gnl|cdd|38240 : 130.0) no description available & (at1g15080 : 129.0) Encodes phosphatidic acid phosphatase. Involved in ABA signaling. Functions as a negative regulator upstream of ABI4. Expressed during germination and seed development. Expressed overall in young seedlings, in roots, hypocotyls, and vascular cells of cotyledons and leaves of …	'26.13'	'misc.acid and other phosphatases'
g11291	6.43343	6.37085	6.43071	6.50186	' (original description: no original description)'	'35.2'	'not assigned.unknown'
g11292	4.05372	3.85081	4.12843	4.31905	'(gnl|cdd|48094 : 172.0) no description available & (at2g01180 : 144.0) Encodes phosphatidate phosphatase. Up-regulated by genotoxic stress (gamma ray or UV-B) and elicitor treatments with mastoparan and harpin. Expressed in roots and leaves.; phosphatidic acid phosphatase 1 (PAP1); FUNCTIONS IN: phosphatidate phosphatase activity; INVOLVED IN: phospholipid metabolic process, response to stress; …	'26.13'	'misc.acid and other phosphatases'
g11293	8.83138	8.88133	8.47012	8.35074	'(gnl|cdd|29062 : 224.0) no description available & (chl4|513457 : 223.0) no description available & (gnl|cdd|35917 : 217.0) no description available & (at5g53140 : 216.0) Protein phosphatase 2C family protein; FUNCTIONS IN: protein serine/threonine phosphatase activity, catalytic activity; INVOLVED IN: protein amino acid dephosphorylation; LOCATED IN: protein serine/threonine phosphatase complex…	'29.4'	'protein.postranslational modification'
g11294	11.2157	11.2583	10.1546	10.1111	'(gnl|cdd|87344 : 221.0) no description available & (gnl|cdd|35413 : 218.0) no description available & (at3g06640 : 204.0) PAS domain-containing protein tyrosine kinase family protein; FUNCTIONS IN: protein serine/threonine/tyrosine kinase activity, kinase activity; INVOLVED IN: signal transduction, protein amino acid phosphorylation, regulation of transcription, DNA-dependent; EXPRESSED IN: egg …	'29.4'	'protein.postranslational modification'
g11295	4.38564	4.5364	4.69134	4.74434	'(at1g05500 : 152.0) Encodes a endomembrane-localized synaptotagmin. Synaptotagmin family proteins are calcium sensors that regulate exocytosis in mammalian cells.; NTMC2T2.1; FUNCTIONS IN: molecular_function unknown; INVOLVED IN: biological_process unknown; LOCATED IN: endomembrane system, plasma membrane; EXPRESSED IN: 25 plant structures; EXPRESSED DURING: 13 growth stages; CONTAINS InterPro D…	'30.3'	'signalling.calcium'
g11296	3.99728	4.39473	4.35873	4.15521	'(at1g05500 : 147.0) Encodes a endomembrane-localized synaptotagmin. Synaptotagmin family proteins are calcium sensors that regulate exocytosis in mammalian cells.; NTMC2T2.1; FUNCTIONS IN: molecular_function unknown; INVOLVED IN: biological_process unknown; LOCATED IN: endomembrane system, plasma membrane; EXPRESSED IN: 25 plant structures; EXPRESSED DURING: 13 growth stages; CONTAINS InterPro D…	'30.3'	'signalling.calcium'
g11298	5.98173	6.16804	6.71095	6.53422	'(gnl|cdd|82948 : 194.0) no description available & (chl4|522931 : 169.0) no description available & (at3g24030 : 151.0) hydroxyethylthiazole kinase family protein; FUNCTIONS IN: catalytic activity, hydroxyethylthiazole kinase activity; INVOLVED IN: thiamin biosynthetic process; LOCATED IN: cellular_component unknown; EXPRESSED IN: 22 plant structures; EXPRESSED DURING: 13 growth stages; CONTAINS…	'18.2'	'Co-factor and vitamine metabolism.thiamine'
g11299	9.69727	9.75195	10.3496	10.249	'(at1g22940 : 330.0) Encodes a bifunctional enzyme required for thiamine (vitamin B1) biosynthesis. TH1 can phosphorylate HMP-P to produce HMP-PP, the pyrimidine heterocyclic subunit of thiamine. TH1 also catalyzes the condensation of HMP-PP and HET to form thiamine monophosphate (TMP). TH1 also appears capable of phosphorylating HMP based on E.coli mutant complementation assays. th1 mutants are …	'18.2.2'	'Co-factor and vitamine metabolism.thiamine.hydroxymethylpyrimidine kinase'
g113	7.19324	7.62225	7.68741	7.53196	'(gnl|cdd|35422 : 319.0) no description available & (chl4|513780 : 258.0) no description available & (gnl|cdd|29142 : 255.0) no description available & (at3g15220 : 231.0) Protein kinase superfamily protein; FUNCTIONS IN: protein serine/threonine kinase activity, protein kinase activity, kinase activity, ATP binding; INVOLVED IN: protein amino acid phosphorylation; LOCATED IN: cytoplasm, spindle;…	'29.4'	'protein.postranslational modification'
g1130	6.14388	6.03939	7.10985	7.07383	'(gnl|cdd|84661 : 457.0) no description available & (chl4|522439 : 457.0) no description available & (gnl|cdd|36770 : 397.0) no description available & (q40677|alfc_orysa : 394.0) Fructose-bisphosphate aldolase, chloroplast precursor (EC 4.1.2.13) (ALDP) - Oryza sativa (Rice) & (at4g38970 : 389.0) Protein is tyrosine-phosphorylated and its phosphorylation state is modulated in response to ABA in …	'1.3.6'	'PS.calvin cycle.aldolase'
g11300	6.48481	6.42056	7.23496	7.21571	'(gnl|cdd|82948 : 268.0) no description available & (chl4|522931 : 240.0) no description available & (at3g24030 : 218.0) hydroxyethylthiazole kinase family protein; FUNCTIONS IN: catalytic activity, hydroxyethylthiazole kinase activity; INVOLVED IN: thiamin biosynthetic process; LOCATED IN: cellular_component unknown; EXPRESSED IN: 22 plant structures; EXPRESSED DURING: 13 growth stages; CONTAINS…	'18.2'	'Co-factor and vitamine metabolism.thiamine'
g11301	1.82188	1.67417	1.89939	1.79986	'(at1g22940 : 330.0) Encodes a bifunctional enzyme required for thiamine (vitamin B1) biosynthesis. TH1 can phosphorylate HMP-P to produce HMP-PP, the pyrimidine heterocyclic subunit of thiamine. TH1 also catalyzes the condensation of HMP-PP and HET to form thiamine monophosphate (TMP). TH1 also appears capable of phosphorylating HMP based on E.coli mutant complementation assays. th1 mutants are …	'18.2.2'	'Co-factor and vitamine metabolism.thiamine.hydroxymethylpyrimidine kinase'
g11302	9.65308	9.67996	10.1744	10.1007	'(at1g22940 : 326.0) Encodes a bifunctional enzyme required for thiamine (vitamin B1) biosynthesis. TH1 can phosphorylate HMP-P to produce HMP-PP, the pyrimidine heterocyclic subunit of thiamine. TH1 also catalyzes the condensation of HMP-PP and HET to form thiamine monophosphate (TMP). TH1 also appears capable of phosphorylating HMP based on E.coli mutant complementation assays. th1 mutants are …	'18.2.2'	'Co-factor and vitamine metabolism.thiamine.hydroxymethylpyrimidine kinase'
g11303	9.63802	9.7121	9.08352	8.88033	'(chl4|511434 : 236.0) no description available & (at5g14660 : 211.0) Encodes a peptide deformylase PDF1B. The crystal structure has been determined at a resolution of 0.24 nm (Biochem J, 2008, vol 413:417-427).; peptide deformylase 1B (PDF1B); FUNCTIONS IN: peptide deformylase activity; INVOLVED IN: translation; LOCATED IN: chloroplast; EXPRESSED IN: 22 plant structures; EXPRESSED DURING: 13 gro…	'26.1'	'misc.misc2'
g11305	7.56633	7.92157	8.3078	8.30454	'(at3g10390 : 385.0) Encodes a plant homolog of a SWIRM domain containing protein found in histone deacetylase complexes in mammals. Lesions in FLD result in hyperacetylation of histones in FLC chromatin, up-regulation of FLC expression and extremely delayed flowering. FLD plays a key role in regulating the reproductive competence of the shoot and results in different developmental phase transiti…	'26.7'	'misc.oxidases - copper, flavone etc'
g11307	12.1833	12.069	11.4786	11.41	'(p50346|rla0_soybn : 221.0) 60S acidic ribosomal protein P0 - Glycine max (Soybean) & (at3g09200 : 213.0) Ribosomal protein L10 family protein; FUNCTIONS IN: structural constituent of ribosome, copper ion binding; INVOLVED IN: in 6 processes; LOCATED IN: cytosol, cytosolic ribosome, ribosome, nucleus, plasma membrane; EXPRESSED IN: 24 plant structures; EXPRESSED DURING: 15 growth stages; CONTAIN…	'29.2.1.2.2.80'	'protein.synthesis.ribosomal protein.eukaryotic.60S subunit.P0'
g11308	9.57554	9.57922	9.45794	9.43242	' no hits & (original description: no original description)'	'35.2'	'not assigned.unknown'
g11309	9.60334	9.52961	9.36845	9.46477	' no hits & (original description: no original description)'	'35.2'	'not assigned.unknown'
g1131	1.9141	2.02135	1.83051	1.84543	' no hits & (original description: no original description)'	'35.2'	'not assigned.unknown'
g11310	7.00922	7.33948	6.65268	6.49609	'(gnl|cdd|35438 : 188.0) no description available & (gnl|cdd|30598 : 156.0) no description available & (at3g24495 : 85.5) encodes a DNA mismatch repair homolog of human MutS gene, MSH6. There are four MutS genes in Arabidopsis, MSH2, MSH3, MSH6, and MSH7, which all act as heterodimers and bind to 51-mer duplexes. MSH2*MSH7 exhibit moderate affinity for a (T/G) substrate and weak binding of (+T), …	'28.2'	'DNA.repair'
g11311	9.87029	9.94108	10.23	10.2385	'(chl4|511190 : 531.0) no description available & (at1g55150 : 521.0) DEA(D/H)-box RNA helicase family protein; FUNCTIONS IN: helicase activity, ATP-dependent helicase activity, ATP binding, nucleic acid binding; LOCATED IN: cellular_component unknown; EXPRESSED IN: 22 plant structures; EXPRESSED DURING: 13 growth stages; CONTAINS InterPro DOMAIN/s: RNA helicase, DEAD-box type, Q motif (InterPro:…	'17.5.3'	'hormone metabolism.ethylene.induced-regulated-responsive-activated'
g11312	2.53539	2.47791	2.52549	2.43244	'(chl4|511190 : 531.0) no description available & (at1g55150 : 521.0) DEA(D/H)-box RNA helicase family protein; FUNCTIONS IN: helicase activity, ATP-dependent helicase activity, ATP binding, nucleic acid binding; LOCATED IN: cellular_component unknown; EXPRESSED IN: 22 plant structures; EXPRESSED DURING: 13 growth stages; CONTAINS InterPro DOMAIN/s: RNA helicase, DEAD-box type, Q motif (InterPro:…	'17.5.3'	'hormone metabolism.ethylene.induced-regulated-responsive-activated'
g11313	9.85465	9.91046	10.132	10.1533	'(chl4|511190 : 531.0) no description available & (at1g55150 : 521.0) DEA(D/H)-box RNA helicase family protein; FUNCTIONS IN: helicase activity, ATP-dependent helicase activity, ATP binding, nucleic acid binding; LOCATED IN: cellular_component unknown; EXPRESSED IN: 22 plant structures; EXPRESSED DURING: 13 growth stages; CONTAINS InterPro DOMAIN/s: RNA helicase, DEAD-box type, Q motif (InterPro:…	'17.5.3'	'hormone metabolism.ethylene.induced-regulated-responsive-activated'
g11314	9.77223	9.69752	10.0511	10.02	'(chl4|509775 : 422.0) no description available & (at2g42520 : 369.0) P-loop containing nucleoside triphosphate hydrolases superfamily protein; FUNCTIONS IN: helicase activity, nucleic acid binding, ATP binding, ATP-dependent helicase activity; LOCATED IN: peroxisome; EXPRESSED IN: 24 plant structures; EXPRESSED DURING: 15 growth stages; CONTAINS InterPro DOMAIN/s: RNA helicase, DEAD-box type, Q …	'27.1.2'	'RNA.processing.RNA helicase'
g11315	1.14012	1.12317	1.23098	1.24653	'(chl4|509775 : 422.0) no description available & (at2g42520 : 369.0) P-loop containing nucleoside triphosphate hydrolases superfamily protein; FUNCTIONS IN: helicase activity, nucleic acid binding, ATP binding, ATP-dependent helicase activity; LOCATED IN: peroxisome; EXPRESSED IN: 24 plant structures; EXPRESSED DURING: 15 growth stages; CONTAINS InterPro DOMAIN/s: RNA helicase, DEAD-box type, Q …	'27.1.2'	'RNA.processing.RNA helicase'
g11316	9.76908	9.73389	10.0688	10.1124	'(chl4|509775 : 422.0) no description available & (at2g42520 : 369.0) P-loop containing nucleoside triphosphate hydrolases superfamily protein; FUNCTIONS IN: helicase activity, nucleic acid binding, ATP binding, ATP-dependent helicase activity; LOCATED IN: peroxisome; EXPRESSED IN: 24 plant structures; EXPRESSED DURING: 15 growth stages; CONTAINS InterPro DOMAIN/s: RNA helicase, DEAD-box type, Q …	'27.1.2'	'RNA.processing.RNA helicase'
g11317	7.72292	7.52085	7.56978	7.32921	'(at4g32630 : 108.0) ArfGap/RecO-like zinc finger domain-containing protein; FUNCTIONS IN: ARF GTPase activator activity, zinc ion binding; INVOLVED IN: regulation of ARF GTPase activity; LOCATED IN: cellular_component unknown; EXPRESSED IN: 18 plant structures; EXPRESSED DURING: 10 growth stages; CONTAINS InterPro DOMAIN/s: Arf GTPase activating protein (InterPro:IPR001164); BEST Arabidopsis tha…	'27.3.99'	'RNA.regulation of transcription.unclassified'
g11318	7.98421	8.07814	7.57934	7.67124	' (original description: no original description)'	'35.2'	'not assigned.unknown'
g11319	5.55501	5.90738	6.31014	6.25627	' no hits & (original description: no original description)'	'35.2'	'not assigned.unknown'
g1132	7.9853	7.9756	7.14772	7.18498	' no hits & (original description: no original description)'	'35.2'	'not assigned.unknown'
g11320	6.14186	6.00075	6.66443	6.38095	' no hits & (original description: no original description)'	'35.2'	'not assigned.unknown'
g11321	6.23666	6.60496	6.52091	6.39121	'(chl4|518002 : 183.0) no description available & (at4g15180 : 142.0) SET domain protein 2 (SDG2); EXPRESSED IN: male gametophyte, cultured cell; EXPRESSED DURING: M germinated pollen stage; CONTAINS InterPro DOMAIN/s: SET domain (InterPro:IPR001214); BEST Arabidopsis thaliana protein match is: histone methyltransferases(H3-K4 specific);histone methyltransferases(H3-K36 specific) (TAIR:AT1G77300.…	'27.3.69'	'RNA.regulation of transcription.SET-domain transcriptional regulator family'
g11322	6.52658	6.61246	6.17901	6.36356	'(chl4|518002 : 183.0) no description available & (at4g15180 : 142.0) SET domain protein 2 (SDG2); EXPRESSED IN: male gametophyte, cultured cell; EXPRESSED DURING: M germinated pollen stage; CONTAINS InterPro DOMAIN/s: SET domain (InterPro:IPR001214); BEST Arabidopsis thaliana protein match is: histone methyltransferases(H3-K4 specific);histone methyltransferases(H3-K36 specific) (TAIR:AT1G77300.…	'27.3.69'	'RNA.regulation of transcription.SET-domain transcriptional regulator family'
g11323	7.88797	7.99367	6.74601	6.97323	' no hits & (original description: no original description)'	'35.2'	'not assigned.unknown'
g11324	7.01782	7.16485	6.22923	6.13767	' no hits & (original description: no original description)'	'35.2'	'not assigned.unknown'
g11325	5.98356	5.99747	5.96282	5.88275	'(at3g62770 : 223.0) Required for autophagosome formation during nutrient deprivation and senescence.; AtATG18a; FUNCTIONS IN: molecular_function unknown; INVOLVED IN: autophagy, leaf senescence, response to starvation; LOCATED IN: chloroplast; EXPRESSED IN: 23 plant structures; EXPRESSED DURING: 15 growth stages; CONTAINS InterPro DOMAIN/s: WD40 repeat-like-containing domain (InterPro:IPR011046)…	'34.99'	'transport.misc'
g11326	6.64502	6.71173	6.62126	6.41301	'(gnl|cdd|37322 : 257.0) no description available & (at3g62770 : 254.0) Required for autophagosome formation during nutrient deprivation and senescence.; AtATG18a; FUNCTIONS IN: molecular_function unknown; INVOLVED IN: autophagy, leaf senescence, response to starvation; LOCATED IN: chloroplast; EXPRESSED IN: 23 plant structures; EXPRESSED DURING: 15 growth stages; CONTAINS InterPro DOMAIN/s: WD40…	'34.99'	'transport.misc'
g11327	6.91922	6.88785	7.21227	6.94585	' no hits & (original description: no original description)'	'35.2'	'not assigned.unknown'
g11328	8.69611	8.63735	8.39163	8.34012	'(at2g22310 : 362.0) Encodes a ubiquitin-specific protease.; ubiquitin-specific protease 4 (UBP4); CONTAINS InterPro DOMAIN/s: Peptidase C19, ubiquitin carboxyl-terminal hydrolase 2, conserved site (InterPro:IPR018200), Peptidase C19, ubiquitin carboxyl-terminal hydrolase 2 (InterPro:IPR001394); BEST Arabidopsis thaliana protein match is: ubiquitin-specific protease 3 (TAIR:AT4G39910.1). & (gnl|c…	'29.5.11.5'	'protein.degradation.ubiquitin.ubiquitin protease'
g11329	9.76735	9.68609	8.97617	8.90093	'(gnl|cdd|80444 : 758.0) no description available & (chl4|520898 : 733.0) no description available & (q6r2v6|capp2_chlre : 730.0) Phosphoenolpyruvate carboxylase 2 (EC 4.1.1.31) (PEP carboxylase 2) (PEPCase 2) (PEPC 2) - Chlamydomonas reinhardtii & (at1g68750 : 684.0) Encodes one of four Arabidopsis phosphoenolpyruvate (PEP) carboxylase proteins. But, it is more similar to bacterial PEP carboxyla…	'4.1.15'	'glycolysis.cytosolic branch.phospho-enol-pyruvate carboxylase (PEPC)'
g1133	5.81722	5.97684	6.71065	6.61625	'(gnl|cdd|81650 : 154.0) no description available & (o80363|rk17_tobac : 150.0) 50S ribosomal protein L17, chloroplast precursor (CL17) - Nicotiana tabacum (Common tobacco) & (at3g54210 : 145.0) Ribosomal protein L17 family protein; FUNCTIONS IN: structural constituent of ribosome; INVOLVED IN: translation; LOCATED IN: ribosome, chloroplast; EXPRESSED IN: 22 plant structures; EXPRESSED DURING: 13…	'29.2.1.1.1.2.17'	'protein.synthesis.ribosomal protein.prokaryotic.chloroplast.50S subunit.L17'
g11330	9.86142	9.653	8.89802	8.99776	'(gnl|cdd|80444 : 758.0) no description available & (chl4|520898 : 733.0) no description available & (q6r2v6|capp2_chlre : 730.0) Phosphoenolpyruvate carboxylase 2 (EC 4.1.1.31) (PEP carboxylase 2) (PEPCase 2) (PEPC 2) - Chlamydomonas reinhardtii & (at1g68750 : 684.0) Encodes one of four Arabidopsis phosphoenolpyruvate (PEP) carboxylase proteins. But, it is more similar to bacterial PEP carboxyla…	'4.1.15'	'glycolysis.cytosolic branch.phospho-enol-pyruvate carboxylase (PEPC)'
g11331	5.37418	5.54865	5.6471	5.90252	' no hits & (original description: no original description)'	'35.2'	'not assigned.unknown'
g11332	6.28371	6.37236	6.49384	6.15085	' (original description: no original description)'	'35.2'	'not assigned.unknown'
g11333	5.98649	6.12275	6.36828	5.95398	' (original description: no original description)'	'35.2'	'not assigned.unknown'
g11334	9.9441	9.96049	11.0406	10.977	'(chl4|511001 : 641.0) no description available & (q2r1v8|gme2_orysa : 584.0) GDP-mannose 3,5-epimerase 2 (EC 5.1.3.18) (GDP-Man 3,5-epimerase 2) - Oryza sativa (Rice) & (at5g28840 : 566.0) Encodes a protein with GDP-D-mannose 3',5'-epimerase activity. The enzyme is involved in ascorbate biosynthesis. It catalyzes the conversion of GDP-D-mannose to GDP-L-galactose.; "GDP-D-mannose 3',5'-epimerase…	'21.2.1.1'	'redox.ascorbate and glutathione.ascorbate.GME'
g11336	7.25903	7.62137	8.12267	8.17599	'(gnl|cdd|38421 : 153.0) no description available & (at5g59470 : 132.0) Mannose-P-dolichol utilization defect 1 protein; FUNCTIONS IN: molecular_function unknown; INVOLVED IN: biological_process unknown; LOCATED IN: membrane; CONTAINS InterPro DOMAIN/s: Cystinosin/ERS1p repeat (InterPro:IPR006603); BEST Arabidopsis thaliana protein match is: Mannose-P-dolichol utilization defect 1 protein (TAIR:A…	'35.1'	'not assigned.no ontology'
g11338	4.00246	4.22667	4.26725	4.11281	' no hits & (original description: no original description)'	'35.2'	'not assigned.unknown'
g11339	7.24662	6.99263	7.31784	7.49177	' no hits & (original description: no original description)'	'35.2'	'not assigned.unknown'
g1134	4.85192	4.80821	4.85352	4.81959	' (original description: no original description)'	'35.2'	'not assigned.unknown'
g11341	4.25693	4.20658	7.06025	6.98877	'(gnl|cdd|37559 : 674.0) no description available & (at5g45380 : 643.0) DEGRADATION OF UREA 3 (DUR3); CONTAINS InterPro DOMAIN/s: Sodium/solute symporter, subgroup (InterPro:IPR019900), Sodium/solute symporter (InterPro:IPR001734); Has 9388 Blast hits to 9377 proteins in 1702 species: Archae - 173; Bacteria - 6389; Metazoa - 719; Fungi - 340; Plants - 51; Viruses - 0; Other Eukaryotes - 1716 (sou…	'34.14'	'transport.unspecified cations'
g11343	3.91448	3.83519	6.74643	6.75803	'(gnl|cdd|37559 : 674.0) no description available & (at5g45380 : 643.0) DEGRADATION OF UREA 3 (DUR3); CONTAINS InterPro DOMAIN/s: Sodium/solute symporter, subgroup (InterPro:IPR019900), Sodium/solute symporter (InterPro:IPR001734); Has 9388 Blast hits to 9377 proteins in 1702 species: Archae - 173; Bacteria - 6389; Metazoa - 719; Fungi - 340; Plants - 51; Viruses - 0; Other Eukaryotes - 1716 (sou…	'34.14'	'transport.unspecified cations'
g11345	2.64973	2.61371	3.52295	3.55566	'(at5g45380 : 132.0) DEGRADATION OF UREA 3 (DUR3); CONTAINS InterPro DOMAIN/s: Sodium/solute symporter, subgroup (InterPro:IPR019900), Sodium/solute symporter (InterPro:IPR001734); Has 9388 Blast hits to 9377 proteins in 1702 species: Archae - 173; Bacteria - 6389; Metazoa - 719; Fungi - 340; Plants - 51; Viruses - 0; Other Eukaryotes - 1716 (source: NCBI BLink). & (gnl|cdd|37559 : 126.0) no desc…	'34.14'	'transport.unspecified cations'
g11346	6.21799	6.32936	6.66676	6.55636	'(gnl|cdd|35750 : 183.0) no description available & (ipr008940 : 112.56431) Protein prenyltransferase & (chl4|510955 : 111.0) no description available & (o24304|pfta_pea : 107.0) Protein farnesyltransferase/geranylgeranyltransferase type I alpha subunit (EC 2.5.1.58) (EC 2.5.1.59) (CAAX farnesyltransferase alpha subunit) (Ras proteins prenyltransferase alpha) (FTase-alpha) (Type I protein geranyl…	'29.4'	'protein.postranslational modification'
g11348	6.30889	6.41888	6.83135	6.79922	'(gnl|cdd|35750 : 183.0) no description available & (ipr008940 : 112.56431) Protein prenyltransferase & (chl4|510955 : 111.0) no description available & (o24304|pfta_pea : 107.0) Protein farnesyltransferase/geranylgeranyltransferase type I alpha subunit (EC 2.5.1.58) (EC 2.5.1.59) (CAAX farnesyltransferase alpha subunit) (Ras proteins prenyltransferase alpha) (FTase-alpha) (Type I protein geranyl…	'29.4'	'protein.postranslational modification'
g1135	3.89792	3.83177	4.165	4.04144	' no hits & (original description: no original description)'	'35.2'	'not assigned.unknown'
g11350	7.69331	7.65174	5.23358	5.67503	' no hits & (original description: no original description)'	'35.2'	'not assigned.unknown'
g11351	7.40983	7.48152	7.93083	8.02384	'(chl4|509896 : 483.0) no description available & (at2g44160 : 431.0) methylenetetrahydrofolate reductase MTHFR2 mRNA, complete; methylenetetrahydrofolate reductase 2 (MTHFR2); FUNCTIONS IN: methylenetetrahydrofolate reductase (NADPH) activity; INVOLVED IN: oxidation reduction, methionine metabolic process; EXPRESSED IN: male gametophyte, guard cell, cultured cell, leaf; EXPRESSED DURING: L matur…	'25.6'	'C1-metabolism.methylenetetrahydrofolate reductase'
g11354	6.95213	7.1133	7.4429	7.597	'(chl4|509896 : 436.0) no description available & (at2g44160 : 387.0) methylenetetrahydrofolate reductase MTHFR2 mRNA, complete; methylenetetrahydrofolate reductase 2 (MTHFR2); FUNCTIONS IN: methylenetetrahydrofolate reductase (NADPH) activity; INVOLVED IN: oxidation reduction, methionine metabolic process; EXPRESSED IN: male gametophyte, guard cell, cultured cell, leaf; EXPRESSED DURING: L matur…	'25.6'	'C1-metabolism.methylenetetrahydrofolate reductase'
g11355	4.03951	4.58781	5.25546	5.19918	' no hits & (original description: no original description)'	'35.2'	'not assigned.unknown'
g11356	6.47855	6.57916	7.82341	7.75787	' no hits & (original description: no original description)'	'35.2'	'not assigned.unknown'
g11357	10.6484	10.6833	10.0847	10.0367	' no hits & (original description: no original description)'	'35.2'	'not assigned.unknown'
g11358	5.93263	5.88278	5.75438	5.88539	' no hits & (original description: no original description)'	'35.2'	'not assigned.unknown'
g11359	8.03038	7.93212	7.07829	6.88998	'(gnl|cdd|66864 : 334.0) no description available & (chl4|522274 : 250.0) no description available & (at1g15500 : 245.0) ATNTT2; FUNCTIONS IN: ATP:ADP antiporter activity; INVOLVED IN: transport; LOCATED IN: chloroplast, chloroplast envelope, cytoplasm; EXPRESSED IN: 7 plant structures; EXPRESSED DURING: M germinated pollen stage, seedling growth; CONTAINS InterPro DOMAIN/s: ADP/ATP carrier prote…	'34.9'	'transport.metabolite transporters at the mitochondrial membrane'
g1136	7.03409	7.07479	8.17309	8.26976	'(gnl|cdd|30406 : 145.0) no description available & (p34924|g3pc_pinsy : 144.0) Glyceraldehyde-3-phosphate dehydrogenase, cytosolic (EC 1.2.1.12) - Pinus sylvestris (Scots pine) & (at1g79530 : 140.0) Encodes one of the chloroplast/plastid localized GAPDH isoforms (GAPCp1/At1g79530 and GAPCp2/At1g16300). gapcp double mutants display a drastic phenotype of arrested root development, dwarfism and st…	'4.1.8'	'glycolysis.cytosolic branch.glyceraldehyde 3-phosphate dehydrogenase (GAP-DH)'
g11360	3.18123	2.95968	3.01608	2.76325	'(gnl|cdd|66864 : 334.0) no description available & (chl4|522274 : 250.0) no description available & (at1g15500 : 245.0) ATNTT2; FUNCTIONS IN: ATP:ADP antiporter activity; INVOLVED IN: transport; LOCATED IN: chloroplast, chloroplast envelope, cytoplasm; EXPRESSED IN: 7 plant structures; EXPRESSED DURING: M germinated pollen stage, seedling growth; CONTAINS InterPro DOMAIN/s: ADP/ATP carrier prote…	'34.9'	'transport.metabolite transporters at the mitochondrial membrane'
g11361	8.27414	8.0839	7.22962	7.20415	'(gnl|cdd|66864 : 334.0) no description available & (chl4|522274 : 250.0) no description available & (at1g15500 : 245.0) ATNTT2; FUNCTIONS IN: ATP:ADP antiporter activity; INVOLVED IN: transport; LOCATED IN: chloroplast, chloroplast envelope, cytoplasm; EXPRESSED IN: 7 plant structures; EXPRESSED DURING: M germinated pollen stage, seedling growth; CONTAINS InterPro DOMAIN/s: ADP/ATP carrier prote…	'34.9'	'transport.metabolite transporters at the mitochondrial membrane'
g11362	4.28613	4.23679	4.83517	4.59951	' no hits & (original description: no original description)'	'35.2'	'not assigned.unknown'
g11363	4.11401	4.2143	4.38055	4.0366	' (original description: no original description)'	'35.2'	'not assigned.unknown'
g11364	7.71761	7.70238	7.67291	7.60427	'(chl4|517547 : 441.0) no description available & (gnl|cdd|37422 : 347.0) no description available & (at1g67930 : 312.0) Golgi transport complex protein-related; LOCATED IN: chloroplast; EXPRESSED IN: 23 plant structures; EXPRESSED DURING: 13 growth stages; CONTAINS InterPro DOMAIN/s: Conserved oligomeric Golgi complex, subunit 5 (InterPro:IPR019465); Has 4471 Blast hits to 590 proteins in 146 sp…	'31.4'	'cell.vesicle transport'
g11365	4.8111	4.49215	4.6233	4.59711	' (original description: no original description)'	'35.2'	'not assigned.unknown'
g11366	7.84296	7.91124	7.74542	7.54202	'(chl4|517547 : 441.0) no description available & (gnl|cdd|37422 : 347.0) no description available & (at1g67930 : 312.0) Golgi transport complex protein-related; LOCATED IN: chloroplast; EXPRESSED IN: 23 plant structures; EXPRESSED DURING: 13 growth stages; CONTAINS InterPro DOMAIN/s: Conserved oligomeric Golgi complex, subunit 5 (InterPro:IPR019465); Has 4471 Blast hits to 590 proteins in 146 sp…	'31.4'	'cell.vesicle transport'
g11367	8.93671	8.73535	7.8883	8.05014	'(chl4|514146 : 586.0) no description available & (gnl|cdd|35279 : 508.0) no description available & (gnl|cdd|34862 : 401.0) no description available & (at5g58270 : 369.0) Encodes a mitochondrial half-molecule ABC transporter, a member of ATM subfamily. Mutants are dwarfed, chlorotic plants with altered leaf morphology. ATM3 transcription is induced by Cd(II) or Pb(II). Involved in heavy metal re…	'34.16'	'transport.ABC transporters and multidrug resistance systems'
g11368	9.31408	9.37355	8.50554	8.50763	'(chl4|514146 : 727.0) no description available & (gnl|cdd|35279 : 649.0) no description available & (gnl|cdd|34862 : 551.0) no description available & (at5g58270 : 476.0) Encodes a mitochondrial half-molecule ABC transporter, a member of ATM subfamily. Mutants are dwarfed, chlorotic plants with altered leaf morphology. ATM3 transcription is induced by Cd(II) or Pb(II). Involved in heavy metal re…	'34.16'	'transport.ABC transporters and multidrug resistance systems'
g11369	8.69645	8.66284	6.91413	6.71687	'(gnl|cdd|30665 : 175.0) no description available & (gnl|cdd|36372 : 128.0) no description available & (at1g54130 : 124.0) RELA/SPOT homolog 3 (RSH3); FUNCTIONS IN: GTP diphosphokinase activity; INVOLVED IN: guanosine tetraphosphate metabolic process; LOCATED IN: chloroplast; EXPRESSED IN: 25 plant structures; EXPRESSED DURING: 15 growth stages; CONTAINS InterPro DOMAIN/s: Metal-dependent phospho…	'20.1.5'	'stress.biotic.regulation of transcription'
g1137	9.2024	9.13919	8.92456	8.87126	'(gnl|cdd|37384 : 484.0) no description available & (at2g31260 : 397.0) Involved in autophagy, the process of vacuolar bulk degradation of cytoplasmic components. Mutant shows accelerated bolting and senescence.; autophagy 9 (APG9); CONTAINS InterPro DOMAIN/s: Autophagy-related protein 9 (InterPro:IPR007241); Has 489 Blast hits to 477 proteins in 190 species: Archae - 0; Bacteria - 0; Metazoa - 2…	'29.5.2'	'protein.degradation.autophagy'
g11370	2.40086	2.69574	2.60199	2.47354	'(gnl|cdd|30665 : 175.0) no description available & (gnl|cdd|36372 : 128.0) no description available & (at1g54130 : 124.0) RELA/SPOT homolog 3 (RSH3); FUNCTIONS IN: GTP diphosphokinase activity; INVOLVED IN: guanosine tetraphosphate metabolic process; LOCATED IN: chloroplast; EXPRESSED IN: 25 plant structures; EXPRESSED DURING: 15 growth stages; CONTAINS InterPro DOMAIN/s: Metal-dependent phospho…	'20.1.5'	'stress.biotic.regulation of transcription'
g11371	8.30986	8.32586	6.67432	6.50457	'(gnl|cdd|30665 : 175.0) no description available & (gnl|cdd|36372 : 128.0) no description available & (at1g54130 : 124.0) RELA/SPOT homolog 3 (RSH3); FUNCTIONS IN: GTP diphosphokinase activity; INVOLVED IN: guanosine tetraphosphate metabolic process; LOCATED IN: chloroplast; EXPRESSED IN: 25 plant structures; EXPRESSED DURING: 15 growth stages; CONTAINS InterPro DOMAIN/s: Metal-dependent phospho…	'20.1.5'	'stress.biotic.regulation of transcription'
g11372	5.99411	6.30363	5.6415	5.50264	'(at2g41250 : 243.0) Haloacid dehalogenase-like hydrolase (HAD) superfamily protein; FUNCTIONS IN: hydrolase activity, catalytic activity, phosphoglycolate phosphatase activity; INVOLVED IN: metabolic process; LOCATED IN: mitochondrion; EXPRESSED IN: 24 plant structures; EXPRESSED DURING: 15 growth stages; CONTAINS InterPro DOMAIN/s: Haloacid dehalogenase-like hydrolase (InterPro:IPR005834), Halo…	'35.1'	'not assigned.no ontology'
g11373	6.2238	6.35439	5.53787	5.61939	'(at2g41250 : 243.0) Haloacid dehalogenase-like hydrolase (HAD) superfamily protein; FUNCTIONS IN: hydrolase activity, catalytic activity, phosphoglycolate phosphatase activity; INVOLVED IN: metabolic process; LOCATED IN: mitochondrion; EXPRESSED IN: 24 plant structures; EXPRESSED DURING: 15 growth stages; CONTAINS InterPro DOMAIN/s: Haloacid dehalogenase-like hydrolase (InterPro:IPR005834), Halo…	'35.1'	'not assigned.no ontology'
g11374	5.98078	5.72013	5.68162	5.91694	'(at3g62020 : 279.0) germin-like protein (GLP10); germin-like protein 10 (GLP10); FUNCTIONS IN: manganese ion binding, nutrient reservoir activity; INVOLVED IN: biological_process unknown; LOCATED IN: cell wall, plant-type cell wall; EXPRESSED IN: 19 plant structures; EXPRESSED DURING: 10 growth stages; CONTAINS InterPro DOMAIN/s: Cupin, RmlC-type (InterPro:IPR011051), Cupin 1 (InterPro:IPR006045…	'15.2'	'metal handling.binding, chelation and storage'
g11375	6.46532	5.93647	5.89128	5.8911	'(at3g62020 : 281.0) germin-like protein (GLP10); germin-like protein 10 (GLP10); FUNCTIONS IN: manganese ion binding, nutrient reservoir activity; INVOLVED IN: biological_process unknown; LOCATED IN: cell wall, plant-type cell wall; EXPRESSED IN: 19 plant structures; EXPRESSED DURING: 10 growth stages; CONTAINS InterPro DOMAIN/s: Cupin, RmlC-type (InterPro:IPR011051), Cupin 1 (InterPro:IPR006045…	'15.2'	'metal handling.binding, chelation and storage'
g11376	1.91185	1.93421	2.08416	1.94896	'(at1g13450 : 179.0) Homeodomain-like superfamily protein; CONTAINS InterPro DOMAIN/s: SANT, DNA-binding (InterPro:IPR001005), MYB-like (InterPro:IPR017877); BEST Arabidopsis thaliana protein match is: Homeodomain-like superfamily protein (TAIR:AT3G25990.1); Has 30201 Blast hits to 17322 proteins in 780 species: Archae - 12; Bacteria - 1396; Metazoa - 17338; Fungi - 3422; Plants - 5037; Viruses -…	'27.3.26'	'RNA.regulation of transcription.MYB-related transcription factor family'
g11377	2.4204	2.41949	2.3524	2.49654	'(at1g13450 : 176.0) Homeodomain-like superfamily protein; CONTAINS InterPro DOMAIN/s: SANT, DNA-binding (InterPro:IPR001005), MYB-like (InterPro:IPR017877); BEST Arabidopsis thaliana protein match is: Homeodomain-like superfamily protein (TAIR:AT3G25990.1); Has 30201 Blast hits to 17322 proteins in 780 species: Archae - 12; Bacteria - 1396; Metazoa - 17338; Fungi - 3422; Plants - 5037; Viruses -…	'27.3.26'	'RNA.regulation of transcription.MYB-related transcription factor family'
g11378	4.93878	4.3237	4.75082	4.99822	'(at2g45570 : 380.0) member of CYP76C; "cytochrome P450, family 76, subfamily C, polypeptide 2" (CYP76C2); FUNCTIONS IN: electron carrier activity, monooxygenase activity, iron ion binding, oxygen binding, heme binding; INVOLVED IN: oxidation reduction; EXPRESSED IN: stem, sepal, male gametophyte, carpel, stamen; EXPRESSED DURING: 4 anthesis; CONTAINS InterPro DOMAIN/s: Cytochrome P450 (InterPro:…	'26.10'	'misc.cytochrome P450'
g11379	4.51958	4.23707	4.37876	4.25262	'(at5g57660 : 102.0) CONSTANS-like 5 (COL5); FUNCTIONS IN: sequence-specific DNA binding transcription factor activity, zinc ion binding; INVOLVED IN: regulation of transcription; LOCATED IN: intracellular; EXPRESSED IN: 23 plant structures; EXPRESSED DURING: 13 growth stages; CONTAINS InterPro DOMAIN/s: CCT domain (InterPro:IPR010402), Zinc finger, B-box (InterPro:IPR000315); BEST Arabidopsis th…	'27.3.7'	'RNA.regulation of transcription.C2C2(Zn) CO-like, Constans-like zinc finger family'
g1138	8.61447	8.73277	9.53032	9.46579	' no hits & (original description: no original description)'	'35.2'	'not assigned.unknown'
g11380	2.64614	2.79482	2.78269	2.85235	'(at5g57660 : 98.6) CONSTANS-like 5 (COL5); FUNCTIONS IN: sequence-specific DNA binding transcription factor activity, zinc ion binding; INVOLVED IN: regulation of transcription; LOCATED IN: intracellular; EXPRESSED IN: 23 plant structures; EXPRESSED DURING: 13 growth stages; CONTAINS InterPro DOMAIN/s: CCT domain (InterPro:IPR010402), Zinc finger, B-box (InterPro:IPR000315); BEST Arabidopsis tha…	'27.3.7'	'RNA.regulation of transcription.C2C2(Zn) CO-like, Constans-like zinc finger family'
g11381	3.68959	3.45343	3.72656	3.80892	'(at5g57660 : 98.6) CONSTANS-like 5 (COL5); FUNCTIONS IN: sequence-specific DNA binding transcription factor activity, zinc ion binding; INVOLVED IN: regulation of transcription; LOCATED IN: intracellular; EXPRESSED IN: 23 plant structures; EXPRESSED DURING: 13 growth stages; CONTAINS InterPro DOMAIN/s: CCT domain (InterPro:IPR010402), Zinc finger, B-box (InterPro:IPR000315); BEST Arabidopsis tha…	'27.3.7'	'RNA.regulation of transcription.C2C2(Zn) CO-like, Constans-like zinc finger family'
g11382	6.85285	6.64451	6.35883	6.58259	'(at5g24930 : 137.0) CONSTANS-like 4 (COL4); FUNCTIONS IN: sequence-specific DNA binding transcription factor activity, zinc ion binding; INVOLVED IN: regulation of transcription; LOCATED IN: intracellular, chloroplast; EXPRESSED IN: 21 plant structures; EXPRESSED DURING: 13 growth stages; CONTAINS InterPro DOMAIN/s: CCT domain (InterPro:IPR010402), Zinc finger, B-box (InterPro:IPR000315); BEST A…	'27.3.7'	'RNA.regulation of transcription.C2C2(Zn) CO-like, Constans-like zinc finger family'
g11383	6.06047	6.19962	5.64799	6.12162	'(at5g57660 : 203.0) CONSTANS-like 5 (COL5); FUNCTIONS IN: sequence-specific DNA binding transcription factor activity, zinc ion binding; INVOLVED IN: regulation of transcription; LOCATED IN: intracellular; EXPRESSED IN: 23 plant structures; EXPRESSED DURING: 13 growth stages; CONTAINS InterPro DOMAIN/s: CCT domain (InterPro:IPR010402), Zinc finger, B-box (InterPro:IPR000315); BEST Arabidopsis th…	'27.3.7'	'RNA.regulation of transcription.C2C2(Zn) CO-like, Constans-like zinc finger family'
g11384	11.2947	11.2892	10.4591	10.4604	'(chl4|518053 : 156.0) no description available & (at3g58800 : 126.0) unknown protein; Has 75 Blast hits to 75 proteins in 23 species: Archae - 0; Bacteria - 0; Metazoa - 0; Fungi - 0; Plants - 53; Viruses - 17; Other Eukaryotes - 5 (source: NCBI BLink). & (gnl|cdd|33251 : 110.0) no description available & (reliability: 252.0) & (original description: no original description)'	'10.5'	'cell wall.cell wall proteins'
g11385	6.307	6.12355	8.02903	7.99314	'(chl4|514623 : 421.0) no description available & (gnl|cdd|36963 : 101.0) no description available & (gnl|cdd|48634 : 96.7) no description available & (p55142|glrx_orysa : 84.3) Glutaredoxin - Oryza sativa (Rice) & (at5g40370 : 80.5) Glutaredoxin family protein; FUNCTIONS IN: electron carrier activity, arsenate reductase (glutaredoxin) activity, protein disulfide oxidoreductase activity; INVOLVED…	'21.4'	'redox.glutaredoxins'
g11386	1.99852	2.08556	2.16186	2.33818	'(chl4|514623 : 421.0) no description available & (gnl|cdd|36963 : 101.0) no description available & (gnl|cdd|48634 : 96.7) no description available & (p55142|glrx_orysa : 84.3) Glutaredoxin - Oryza sativa (Rice) & (at5g40370 : 80.5) Glutaredoxin family protein; FUNCTIONS IN: electron carrier activity, arsenate reductase (glutaredoxin) activity, protein disulfide oxidoreductase activity; INVOLVED…	'21.4'	'redox.glutaredoxins'
g11387	5.72737	5.84359	7.89218	7.69303	'(chl4|514623 : 421.0) no description available & (gnl|cdd|36963 : 101.0) no description available & (gnl|cdd|48634 : 96.7) no description available & (p55142|glrx_orysa : 84.3) Glutaredoxin - Oryza sativa (Rice) & (at5g40370 : 80.5) Glutaredoxin family protein; FUNCTIONS IN: electron carrier activity, arsenate reductase (glutaredoxin) activity, protein disulfide oxidoreductase activity; INVOLVED…	'21.4'	'redox.glutaredoxins'
g1139	9.47861	9.52247	10.13	10.1266	'(chl4|511929 : 130.0) no description available & (at1g65290 : 120.0) Encodes a member of the mitochondrial acyl carrier protein (ACP) family. As part of the mitochondrial matrix, it is likely to be involved in fatty acid or lipoic acid biogenesis.; mitochondrial acyl carrier protein 2 (mtACP2); FUNCTIONS IN: acyl carrier activity, cobalt ion binding, metal ion binding; INVOLVED IN: fatty acid bi…	'11.1.12'	'lipid metabolism.FA synthesis and FA elongation.ACP protein'
g11390	10.4335	10.4651	9.5255	9.58123	'(ipr021999 : 162.65063) Protein of unknown function DUF3595 & (at2g48060 : 149.0) unknown protein; FUNCTIONS IN: molecular_function unknown; INVOLVED IN: biological_process unknown; LOCATED IN: endomembrane system; EXPRESSED IN: shoot, sperm cell; CONTAINS InterPro DOMAIN/s: Protein of unknown function DUF3595 (InterPro:IPR021999); Has 533 Blast hits to 341 proteins in 95 species: Archae - 2; Ba…	'35.2'	'not assigned.unknown'
g11391	9.29291	9.30538	8.49345	8.34312	'(gnl|cdd|63837 : 347.0) no description available & (p46272|tbp_acecl : 316.0) TATA-box-binding protein (TATA-box factor) (TATA-binding factor) (TATA sequence-binding protein) (TBP) (Transcription initiation factor TFIID TBP subunit) - Acetabularia cliftonii (Green alga) & (at3g13445 : 313.0) TBP (TATA binding protein) associates with TAF(II)s (TBP-associated factors) to form the TFIID general tr…	'27.2'	'RNA.transcription'
g11392	4.44385	4.51789	5.7648	5.51992	'(gnl|cdd|81650 : 159.0) no description available & (at5g09770 : 134.0) Ribosomal protein L17 family protein; FUNCTIONS IN: structural constituent of ribosome; INVOLVED IN: translation; LOCATED IN: ribosome, intracellular; EXPRESSED IN: 22 plant structures; EXPRESSED DURING: 13 growth stages; CONTAINS InterPro DOMAIN/s: Ribosomal protein L17 (InterPro:IPR000456); BEST Arabidopsis thaliana protein…	'29.2.1.1.3.2.17'	'protein.synthesis.ribosomal protein.prokaryotic.unknown organellar.50S subunit.L17'
g11393	5.78452	6.10604	6.16025	6.14619	' (original description: no original description)'	'35.2'	'not assigned.unknown'
g11395	4.91538	4.77624	5.83359	5.75392	'(gnl|cdd|81650 : 159.0) no description available & (at5g09770 : 134.0) Ribosomal protein L17 family protein; FUNCTIONS IN: structural constituent of ribosome; INVOLVED IN: translation; LOCATED IN: ribosome, intracellular; EXPRESSED IN: 22 plant structures; EXPRESSED DURING: 13 growth stages; CONTAINS InterPro DOMAIN/s: Ribosomal protein L17 (InterPro:IPR000456); BEST Arabidopsis thaliana protein…	'29.2.1.1.3.2.17'	'protein.synthesis.ribosomal protein.prokaryotic.unknown organellar.50S subunit.L17'
g11396	6.34942	6.45529	6.46309	6.50388	' (original description: no original description)'	'35.2'	'not assigned.unknown'
g11398	9.2835	9.15452	8.52538	8.62105	'(ipr021999 : 165.38066) Protein of unknown function DUF3595 & (at2g48060 : 119.0) unknown protein; FUNCTIONS IN: molecular_function unknown; INVOLVED IN: biological_process unknown; LOCATED IN: endomembrane system; EXPRESSED IN: shoot, sperm cell; CONTAINS InterPro DOMAIN/s: Protein of unknown function DUF3595 (InterPro:IPR021999); Has 533 Blast hits to 341 proteins in 95 species: Archae - 2; Ba…	'35.2'	'not assigned.unknown'
g11399	6.04694	6.02141	6.16194	6.15958	'(gnl|cdd|29142 : 188.0) no description available & (gnl|cdd|35413 : 182.0) no description available & (at1g04700 : 137.0) PB1 domain-containing protein tyrosine kinase; FUNCTIONS IN: protein serine/threonine/tyrosine kinase activity, protein kinase activity; INVOLVED IN: protein amino acid phosphorylation; LOCATED IN: cytosol; EXPRESSED IN: 22 plant structures; EXPRESSED DURING: 14 growth stages…	'29.4'	'protein.postranslational modification'
g1140	6.3305	6.91939	7.92915	7.68163	'(chl4|510488 : 404.0) no description available & (at1g04420 : 379.0) NAD(P)-linked oxidoreductase superfamily protein; FUNCTIONS IN: oxidoreductase activity, aldo-keto reductase activity; INVOLVED IN: oxidation reduction; LOCATED IN: chloroplast, chloroplast stroma, chloroplast envelope; EXPRESSED IN: 23 plant structures; EXPRESSED DURING: 13 growth stages; CONTAINS InterPro DOMAIN/s: Aldo/keto …	'3.5'	'minor CHO metabolism.others'
g11400	6.13006	6.15861	7.55764	7.22594	'(gnl|cdd|29142 : 188.0) no description available & (gnl|cdd|35413 : 186.0) no description available & (at1g04700 : 137.0) PB1 domain-containing protein tyrosine kinase; FUNCTIONS IN: protein serine/threonine/tyrosine kinase activity, protein kinase activity; INVOLVED IN: protein amino acid phosphorylation; LOCATED IN: cytosol; EXPRESSED IN: 22 plant structures; EXPRESSED DURING: 14 growth stages…	'29.4'	'protein.postranslational modification'
g11401	4.66233	4.87763	5.27074	5.12735	' no hits & (original description: no original description)'	'35.2'	'not assigned.unknown'
g11403	5.3458	5.35755	5.59018	5.54197	' no hits & (original description: no original description)'	'35.2'	'not assigned.unknown'
g11406	3.0512	3.22611	3.19054	3.39676	' no hits & (original description: no original description)'	'35.2'	'not assigned.unknown'
g1141	6.82598	7.06391	7.65901	7.53463	'(chl4|517106 : 140.0) no description available & (at2g19385 : 97.4) zinc ion binding; FUNCTIONS IN: zinc ion binding; INVOLVED IN: biological_process unknown; LOCATED IN: intracellular; EXPRESSED IN: 22 plant structures; EXPRESSED DURING: 13 growth stages; CONTAINS InterPro DOMAIN/s: Zinc finger, C2H2-like (InterPro:IPR015880), Zinc finger, C2H2, LYAR-type (InterPro:IPR014898); BEST Arabidopsis …	'27.3.11'	'RNA.regulation of transcription.C2H2 zinc finger family'
g11429	7.64054	7.65319	8.72187	8.66848	'(gnl|cdd|36657 : 168.0) no description available & (at4g31600 : 92.0) UDP-N-acetylglucosamine (UAA) transporter family; INVOLVED IN: transmembrane transport; LOCATED IN: membrane; EXPRESSED IN: 22 plant structures; EXPRESSED DURING: 13 growth stages; CONTAINS InterPro DOMAIN/s: UAA transporter (InterPro:IPR013657); BEST Arabidopsis thaliana protein match is: Nucleotide/sugar transporter family p…	'34'	'transport'
g11430	11.1683	10.7623	10.6189	11.0056	'(at4g05050 : 395.0) polyubiquitin gene, belongs to a subtype group with UBQ10 and UBQ14. Various ecotypes of Arabidopsis have different numbers of ubiquitin repeats within this gene.; ubiquitin 11 (UBQ11); INVOLVED IN: protein modification process, response to salt stress, ubiquitin-dependent protein catabolic process; LOCATED IN: intracellular; EXPRESSED IN: 24 plant structures; EXPRESSED DURIN…	'29.1'	'protein.aa activation'
g11431	3.10825	2.92886	3.26017	3.57669	'(gnl|cdd|87352 : 203.0) no description available & (chl4|511730 : 167.0) no description available & (p10978|polx_tobac : 136.0) Retrovirus-related Pol polyprotein from transposon TNT 1-94 [Includes: Protease (EC 3.4.23.-); Reverse transcriptase (EC 2.7.7.49); Endonuclease] - Nicotiana tabacum (Common tobacco) & (at4g23160 : 117.0) Encodes a cysteine-rich receptor-like protein kinase.; cysteine-r…	'30.2.17'	'signalling.receptor kinases.DUF 26'
[truncated: 12,086 more rows]

## Sheet: DESeq2_upregulated
Gene	baseMean	log2FoldChange	lfcMLE	lfcSE	stat	pvalue	padj	Function	BIN	BIN name
[truncated: 937 more rows]

## Sheet: DESeq2_downregulated
Gene	baseMean	log2FoldChange	lfcMLE	lfcSE	stat	pvalue	padj	Function	BIN	BIN name
[truncated: 1,124 more rows]
